# Supplementary material for: Marked variation in predicted and observed variability of tandem repeat loci across the human genome
Source: BMC Genomics. 2008 Apr 16;9:175. doi: 10.1186/1471-2164-9-175 (PMC2364633; doi:10.1186/1471-2164-9-175)
Supplement: Additional file 2 — 209,214 repeats searched against WGS sequences. Data is presented for chromosome, start position, stop position, sequence of the tandem repeat unit, repeat unit copy-number, repeat block length, number of unique repeat block lengths, heterozygosity of the repeat, the number of times each unique repeat block length arises from the search against the WGS sequences, unique repeat id. [file 1471-2164-9-175-S2.zip]

Archive with 4 entries (4 files):
- ODushlaineAdditionalFile2c.zip
- ODushlaineAdditionalFile2d.zip
- ODushlaineAdditionalFile2a.zip
- ODushlaineAdditionalFile2b.zip
