# Supplementary material for: Marked variation in predicted and observed variability of tandem repeat loci across the human genome
Source: BMC Genomics. 2008 Apr 16;9:175. doi: 10.1186/1471-2164-9-175 (PMC2364633; doi:10.1186/1471-2164-9-175)
Supplement: Additional file 5 — PPR script. Distribution of program developed to predict potentially polymorphic. repeats. [file 1471-2164-9-175-S5.zip]

Archive with 2 entries (2 files):
- README.txt
- PPR.220208.zip
