# Supplementary material for: Marked variation in predicted and observed variability of tandem repeat loci across the human genome
Source: BMC Genomics. 2008 Apr 16;9:175. doi: 10.1186/1471-2164-9-175 (PMC2364633; doi:10.1186/1471-2164-9-175)
Supplement: Additional file 5 — PPR script. Distribution of program developed to predict potentially polymorphic. repeats. [file 1471-2164-9-175-S5.zip › README.txt]

--------------------------------
CO'D 17 May 2007 ... 18 Feb 2008
--------------------------------

*** SUMMARY ***

Accepts FASTA sequence as input
Runs Naslund et al., O'Dushlaine and Shields and Wren et al. models to predict repeat (in)variability
Code used in this script was adapted from venTRAKTOR by Naslund 


*** INPUT ***

myseq.fa	// File containing sequence(s) in FASTA format 


*** OUTPUTS ***

myseq.fa.2.7.7.80.10.50.500.dat	// List of detected tandem repeats
myseq.fa.log	// log file of any errors
myseq.fa.out	// list of polymorphism predictions for detected repeats


*** Example files given ***

chr1.hg18.fa - part of this chromosome 
chr21.hg18.fa - part of this chromosome

click on PPR.DOS.exe and enter the sequences


PPR.pl - UNIX/LINUK/Cygwin version
PPR.DOS.pl - Windows version, non-executable
PPR.DOS.exe - Windows version, executable
