# Supplementary material for: Marked variation in predicted and observed variability of tandem repeat loci across the human genome
Source: BMC Genomics. 2008 Apr 16;9:175. doi: 10.1186/1471-2164-9-175 (PMC2364633; doi:10.1186/1471-2164-9-175)
Supplement: Additional file 10 — UCSC browser custom track information for detected tandem repeat variants. [file 1471-2164-9-175-S10.zip]

Archive with 1 entries (1 files):
- ODushlaineAdditionalFile10.csv
