# Supplementary material for: Marked variation in predicted and observed variability of tandem repeat loci across the human genome
Source: BMC Genomics. 2008 Apr 16;9:175. doi: 10.1186/1471-2164-9-175 (PMC2364633; doi:10.1186/1471-2164-9-175)
Supplement: Additional file 10 — UCSC browser custom track information for detected tandem repeat variants. [file 1471-2164-9-175-S10.zip › ODushlaineAdditionalFile10.csv]

browser position chr7:127471196-127495720
browser hide all
track name="Repeat variants O'Dushlaine and Shields" description="Repeat variants (O'Dushlaine and Shields) (listed on left: REPEATID_NUMALLELES_NUMALLELESgt2_POPSIZE_UNITLEN_PCMATCH)" visibility="full" db="hg17" url="http://www.bioinformatics.rcsi.ie/~colmod/PPR/ODushlaineAdditionalTable4.info.html" htmlUrl="http://www.bioinformatics.rcsi.ie/~colmod/PPR/ODushlaineAdditionalTable4.info.html"
chr10	100213	100489	3_2_0_2_212_6_79
chr10	129701	129754	6_4_3_8_90_2_92
chr10	159585	159666	7_2_0_2_141_4_92
chr10	185226	185266	11_4_0_4_82_3_100
chr10	206365	206396	12_2_1_7_55_2_93
chr10	236165	236343	15_2_0_2_95_2_72
chr10	270923	270950	16_2_0_2_56_2_100
chr10	710730	710770	44_2_0_2_82_2_100
chr10	728041	728072	45_3_0_3_64_2_100
chr10	834711	834755	51_4_1_5_90_2_100
chr10	860435	860465	54_2_1_3_62_4_100
chr10	905845	905891	55_3_1_4_94_3_100
chr10	958616	958658	59_2_0_2_86_4_100
chr10	1030197	1030227	67_2_1_5_62_4_100
chr10	1081807	1081835	72_3_2_6_58_2_100
chr10	1160598	1160647	73_2_0_2_75_2_89
chr10	1167624	1167652	74_3_2_6_58_2_100
chr10	1235562	1235605	82_2_2_7_52_8_80
chr10	1281669	1281699	89_2_2_5_53_2_93
chr10	1369258	1369288	95_2_0_2_62_2_100
chr10	1461018	1461093	103_2_1_4_73_2_76
chr10	1518406	1518442	106_3_0_3_74_2_100
chr10	1542179	1542395	112_3_1_4_227_4_82
chr10	1556255	1556330	114_2_1_3_93_4_86
chr10	1577152	1577180	117_4_1_5_58_2_100
chr10	1600996	1601040	118_2_0_2_90_4_100
chr10	1663152	1663190	127_3_1_4_78_4_100
chr10	1665735	1665840	129_2_0_2_151_4_88
chr10	1689196	1689227	134_3_0_3_57_2_93
chr10	1705509	1705547	137_2_1_3_69_2_94
chr10	1787819	1787872	139_2_0_2_108_2_100
chr10	1839227	1839253	143_4_1_6_54_3_100
chr10	1841891	1841936	144_2_1_3_58_2_82
chr10	1904096	1904206	151_2_2_4_55_2_66
chr10	1923291	1923351	152_3_1_6_106_4_93
chr10	1937086	1937141	155_2_2_10_94_4_96
chr10	1946661	1946787	157_2_1_3_165_4_82
chr10	1964029	1964068	158_2_0_2_62_4_88
chr10	1967869	1967908	160_2_1_3_62_2_89
chr10	2025672	2025714	163_2_2_5_63_5_90
chr10	2026331	2026365	164_2_1_3_70_2_100
chr10	2047228	2047534	165_2_1_4_348_4_82
chr10	2099937	2099983	170_3_0_3_94_4_100
chr10	2116546	2116734	172_3_0_3_288_3_94
chr10	2129363	2129668	174_2_0_2_124_4_67
chr10	2129957	2130001	176_2_2_6_90_4_100
chr10	2130713	2130750	178_2_1_7_58_4_97
chr10	2153682	2153733	179_5_0_5_104_4_100
chr10	2233332	2233392	188_4_3_8_95_4_89
chr10	2253906	2253957	190_2_1_3_95_2_96
chr10	2267580	2267621	192_2_1_4_84_4_100
chr10	2308263	2308296	199_2_2_8_68_4_100
chr10	2325482	2325512	200_3_1_9_62_2_100
chr10	2352186	2352214	205_2_2_5_58_2_100
chr10	2389036	2389101	211_4_3_13_93_3_86
chr10	2397411	2397458	213_3_1_8_96_4_100
chr10	2409326	2409376	214_2_0_2_102_4_100
chr10	2438623	2438647	216_2_1_4_50_2_100
chr10	2455504	2455581	217_2_1_5_66_2_76
chr10	2456047	2456084	218_5_2_7_76_2_100
chr10	2464279	2464316	220_2_0_2_67_2_94
chr10	2476520	2476571	221_4_0_4_104_2_100
chr10	2480008	2480057	222_2_1_4_82_2_91
chr10	2525668	2525705	225_3_0_3_76_2_100
chr10	2549629	2549676	231_3_0_3_96_2_100
chr10	2566472	2566524	233_3_2_5_81_2_88
chr10	2603455	2603592	238_2_0_2_105_2_80
chr10	2612708	2612777	239_2_0_2_126_4_94
chr10	2636707	2636744	243_2_1_3_60_4_91
chr10	2654363	2654391	247_2_1_7_58_2_100
chr10	2675822	2675847	248_2_1_3_52_2_100
chr10	2689734	2689766	250_2_1_3_66_2_100
chr10	2689986	2690247	251_3_0_3_334_4_86
chr10	2699359	2699383	252_2_0_2_50_2_100
chr10	2701908	2702050	253_3_1_4_128_4_81
chr10	2721096	2721390	254_2_1_3_248_4_75
chr10	2787139	2787198	258_2_0_2_66_2_82
chr10	2791109	2791137	260_2_0_2_58_2_100
chr10	2809409	2809455	261_3_2_7_53_5_80
chr10	2812358	2812394	262_2_2_4_56_2_88
chr10	2851948	2851975	267_2_2_5_56_2_100
chr10	2876424	2876456	268_2_0_2_66_2_100
chr10	2907618	2907782	272_2_1_6_59_4_67
chr10	2908069	2908472	274_2_0_2_133_4_69
chr10	2951058	2951091	280_3_1_4_68_2_100
chr10	2953961	2953988	281_3_1_5_56_2_100
chr10	2995491	2995538	285_2_1_3_87_12_94
chr10	2999896	2999933	287_4_1_6_76_2_100
chr10	3000962	3000993	288_2_1_4_55_2_93
chr10	3007791	3007838	289_3_0_3_87_3_95
chr10	3008672	3008720	290_2_1_3_98_3_100
chr10	3009740	3009844	291_2_0_2_176_4_94
chr10	3072657	3072877	296_2_0_2_315_4_91
chr10	3088981	3089007	301_4_0_4_54_2_100
chr10	3091383	3091412	302_3_1_4_60_4_100
chr10	3228390	3228432	315_2_1_6_56_6_87
chr10	3237607	3237701	317_2_1_3_145_6_89
chr10	3251664	3251728	322_2_1_3_103_4_96
chr10	3274793	3274952	326_2_0_2_86_2_68
chr10	3310670	3310727	328_2_1_3_80_2_85
chr10	3315488	3315647	329_2_0_2_130_4_78
chr10	3330150	3330189	332_2_0_2_64_3_89
chr10	3358424	3358449	334_3_0_3_52_2_100
chr10	3360902	3360956	335_3_0_3_57_5_90
chr10	3375297	3375330	336_3_0_3_68_2_100
chr10	3399641	3399679	340_2_1_3_78_3_100
chr10	3421939	3421983	343_2_2_4_76_2_91
chr10	3423761	3423831	344_2_0_2_117_4_91
chr10	3425766	3425798	345_4_0_4_57_2_93
chr10	3465125	3465154	352_2_0_2_60_2_100
chr10	3469403	3469478	353_2_1_4_118_2_90
chr10	3501016	3501162	354_3_0_3_177_4_90
chr10	3540080	3540120	359_2_0_2_82_2_100
chr10	3573626	3573663	361_3_2_8_76_2_100
chr10	3578117	3578159	362_2_0_2_68_3_90
chr10	3586110	3586143	363_3_1_4_68_3_100
chr10	3596957	3596991	364_3_3_9_61_2_93
chr10	3673606	3673635	367_3_2_5_60_2_100
chr10	3683220	3683263	368_3_1_5_81_2_95
chr10	3685624	3685741	369_2_1_4_95_5_77
chr10	3781780	3781808	380_2_1_3_58_3_100
chr10	3793011	3793073	382_2_1_3_74_4_85
chr10	3800286	3800329	383_2_1_3_79_2_95
chr10	3805460	3805572	384_5_1_6_100_2_78
chr10	3846841	3846882	388_2_0_2_77_4_94
chr10	3854458	3854511	389_2_0_2_53_6_88
chr10	3859160	3859205	390_2_0_2_92_2_100
chr10	3891344	3891372	392_2_2_5_58_3_100
chr10	3893560	3893591	393_2_1_5_64_2_100
chr10	3908180	3908225	396_3_1_4_92_9_100
chr10	3918389	3918444	397_2_0_2_112_3_100
chr10	3931494	3931541	398_3_0_3_89_3_95
chr10	3931962	3932136	399_3_0_3_196_4_83
chr10	3949434	3949468	400_4_3_8_70_3_100
chr10	3974288	3974417	403_4_0_4_165_4_93
chr10	3989360	3989396	406_3_1_5_65_3_94
chr10	4008456	4008654	407_2_1_3_191_4_78
chr10	4058318	4058374	413_4_2_6_114_5_100
chr10	4096773	4096934	415_5_1_6_143_4_85
chr10	4110218	4110436	418_2_0_2_218_4_78
chr10	4133632	4133684	420_2_2_5_92_5_92
chr10	4149580	4149830	421_3_0_3_95_4_74
chr10	4149956	4150074	422_2_1_4_62_4_78
chr10	4157786	4157834	424_2_0_2_71_5_97
chr10	4190242	4190279	426_3_1_5_76_2_100
chr10	4241191	4241248	429_3_0_3_98_2_92
chr10	4259271	4259371	431_2_1_4_139_4_85
chr10	4277931	4277969	434_2_1_3_60_2_89
chr10	4295030	4295056	437_2_1_3_54_2_100
chr10	4304729	4304775	439_2_0_2_94_2_100
chr10	4327708	4327805	441_3_2_9_52_2_66
chr10	4426829	4426863	445_2_1_3_70_4_100
chr10	4430947	4431078	446_2_1_3_127_4_78
chr10	4433454	4433503	447_2_1_3_100_4_100
chr10	4444814	4444905	448_2_1_3_103_2_91
chr10	4479941	4479971	450_2_0_2_62_2_100
chr10	4480132	4480160	451_2_1_3_58_2_100
chr10	4481295	4481417	452_2_2_4_117_2_77
chr10	4485219	4485244	453_3_1_4_52_2_100
chr10	4487710	4487768	455_2_1_6_75_4_83
chr10	4515805	4515925	458_2_0_2_134_2_79
chr10	4528051	4528394	460_3_0_3_328_2_76
chr10	4535234	4535306	462_2_1_3_132_4_94
chr10	4661885	4661920	467_3_0_3_72_3_100
chr10	4720806	4720840	469_2_1_10_61_2_93
chr10	4729832	4729868	472_2_2_4_74_5_100
chr10	4767116	4767144	476_3_1_4_58_2_100
chr10	4768449	4768475	478_2_0_2_54_2_100
chr10	4771145	4771208	479_2_0_2_91_2_84
chr10	4807584	4807613	482_2_1_5_60_4_100
chr10	4867810	4867838	490_2_1_6_51_5_92
chr10	4905878	4905929	493_2_0_2_86_2_92
chr10	4926907	4926952	494_2_1_3_74_2_90
chr10	4976363	4976401	498_4_2_8_62_2_89
chr10	5028720	5028753	501_2_1_5_52_11_87
chr10	5139946	5139976	505_2_1_3_62_2_100
chr10	5167701	5167791	506_2_1_3_120_4_82
chr10	5188720	5188760	508_3_2_9_82_4_100
chr10	5234903	5234945	510_4_0_4_86_2_100
chr10	5301209	5301244	511_2_1_3_72_2_100
chr10	5394977	5395063	528_2_2_5_92_4_78
chr10	5416046	5416102	532_5_1_7_114_2_100
chr10	5419150	5419175	533_2_1_5_52_3_100
chr10	5451267	5451308	536_2_1_4_84_4_100
chr10	5467438	5467526	538_4_0_4_151_4_97
chr10	5468126	5468187	539_2_1_4_117_2_96
chr10	5581284	5581329	544_3_1_4_92_2_100
chr10	5586734	5586771	545_2_2_4_76_2_100
chr10	5586905	5586932	546_3_0_3_56_2_100
chr10	5678704	5678813	553_3_2_6_94_2_74
chr10	5682154	5682185	555_2_1_3_64_2_100
chr10	5733996	5734031	563_3_2_5_72_2_100
chr10	5735627	5735668	564_3_1_4_84_4_100
chr10	5789696	5789744	567_3_0_3_98_2_100
chr10	5806579	5806665	570_2_1_4_59_2_69
chr10	5826263	5826292	571_3_0_3_60_5_100
chr10	5924885	5924926	574_2_1_4_84_4_100
chr10	5953356	5953396	576_2_1_3_82_4_100
chr10	5963408	5963450	577_2_1_3_86_2_100
chr10	6051309	6051354	582_2_1_5_67_5_85
chr10	6052687	6052747	583_2_2_5_104_5_92
chr10	6071361	6071389	585_2_0_2_58_4_100
chr10	6086579	6086733	593_2_0_2_217_4_88
chr10	6111092	6111148	595_2_0_2_105_4_96
chr10	6113412	6113502	596_3_0_3_146_2_91
chr10	6133787	6133812	597_3_0_3_52_2_100
chr10	6162984	6163012	599_2_1_4_58_4_100
chr10	6172954	6173035	602_3_1_4_74_2_77
chr10	6238099	6238133	608_2_0_2_70_2_100
chr10	6259310	6259469	609_2_0_2_219_4_84
chr10	6269919	6269948	610_2_1_3_60_4_100
chr10	6274109	6274153	611_2_0_2_90_2_100
chr10	6274634	6274681	612_2_2_5_96_2_100
chr10	6287745	6287782	613_2_0_2_60_4_88
chr10	6300375	6300415	614_2_1_5_75_4_94
chr10	6302912	6302939	615_2_2_6_56_3_100
chr10	6358808	6358836	618_3_0_3_58_2_100
chr10	6389300	6389337	622_3_1_4_76_2_100
chr10	6389480	6389545	623_3_0_3_125_4_96
chr10	6427489	6427737	629_2_0_2_275_4_82
chr10	6434369	6434423	631_2_2_6_110_4_100
chr10	6435266	6435297	632_2_1_3_55_2_93
chr10	6468835	6469051	634_2_1_3_69_10_66
chr10	6497374	6497424	639_2_0_2_102_2_100
chr10	6500908	6501056	640_2_1_3_152_4_78
chr10	6587372	6587423	643_3_1_4_52_4_86
chr10	6668084	6668118	651_2_0_2_70_2_100
chr10	6669605	6669635	652_4_1_6_53_2_93
chr10	6710641	6710691	654_3_0_3_102_2_100
chr10	6766388	6766418	658_2_1_3_55_4_92
chr10	6772787	6772821	659_2_0_2_70_4_100
chr10	6777670	6777748	660_2_0_2_104_2_84
chr10	6784977	6785023	661_2_2_4_94_4_100
chr10	6798461	6798510	665_2_1_3_82_2_91
chr10	6821664	6821714	666_5_3_9_84_4_91
chr10	6847189	6847544	668_2_0_2_104_2_71
chr10	6853942	6853974	669_3_1_4_66_2_100
chr10	6855053	6855114	670_2_0_2_117_4_96
chr10	6875075	6875128	674_2_1_3_99_2_96
chr10	6898523	6898555	677_2_1_3_57_4_96
chr10	6936805	6936852	682_5_0_5_96_2_100
chr10	6957096	6957131	685_2_2_4_72_2_100
chr10	6997407	6997514	690_3_1_4_157_2_87
chr10	7007902	7008050	691_3_1_4_180_4_88
chr10	7010407	7010446	692_3_0_3_80_2_100
chr10	7019264	7019298	693_2_1_7_61_2_93
chr10	7030056	7030107	694_4_0_4_104_2_100
chr10	7060340	7060404	697_2_0_2_60_4_79
chr10	7070396	7070559	698_2_1_3_122_12_80
chr10	7092678	7092722	699_2_1_3_90_2_100
chr10	7106782	7106815	701_2_0_2_68_3_100
chr10	7217924	7217977	710_5_3_9_83_2_88
chr10	7235936	7235973	711_2_1_3_67_2_94
chr10	7246715	7246760	713_4_1_5_92_2_100
chr10	7347104	7347174	722_2_0_2_88_4_82
chr10	7351676	7351727	723_4_3_9_95_2_96
chr10	7404575	7404615	729_2_2_4_55_2_85
chr10	7417551	7417589	730_3_2_5_78_2_100
chr10	7428957	7428996	733_2_1_3_80_5_100
chr10	7474952	7475003	742_2_0_2_104_2_100
chr10	7545716	7545764	747_3_0_3_89_4_95
chr10	7560770	7560819	748_3_2_5_55_2_83
chr10	7563381	7563413	749_2_1_3_57_4_93
chr10	7569327	7569377	750_3_1_4_93_2_95
chr10	7595077	7595221	752_2_2_4_62_10_66
chr10	7603315	7603525	756_2_0_2_185_4_82
chr10	7638036	7638121	761_2_0_2_118_2_95
chr10	7649289	7649325	765_2_0_2_74_3_100
chr10	7723620	7723700	768_2_0_2_126_4_89
chr10	7776217	7776258	781_2_0_2_84_2_100
chr10	7804923	7805218	782_2_0_2_197_5_73
chr10	7817613	7817659	783_2_1_3_64_5_95
chr10	7830169	7830230	785_2_2_5_61_2_76
chr10	7863557	7863581	787_2_1_4_50_2_100
chr10	7941230	7941287	791_3_0_3_116_4_100
chr10	7945596	7945730	793_3_0_3_90_2_89
chr10	7947447	7947484	794_2_2_7_67_4_94
chr10	7960660	7960713	796_2_2_6_108_4_100
chr10	7963442	7963483	797_2_0_2_66_2_90
chr10	7967219	7967257	798_2_2_4_60_2_94
chr10	8002269	8002318	799_2_2_5_91_2_95
chr10	8021547	8021590	803_2_0_2_88_2_100
chr10	8041108	8041133	806_2_0_2_52_2_100
chr10	8089532	8089579	814_3_1_4_96_2_100
chr10	8106559	8106605	815_6_0_6_94_4_100
chr10	8111610	8111647	816_2_1_4_60_5_88
chr10	8128618	8128661	818_2_0_2_88_2_100
chr10	8166562	8166600	822_2_0_2_60_5_97
chr10	8180478	8180510	823_3_1_4_66_4_100
chr10	8193855	8193895	825_2_0_2_75_4_94
chr10	8206576	8206627	828_2_0_2_59_4_95
chr10	8251974	8252002	831_3_1_4_58_2_100
chr10	8298092	8298362	838_2_0_2_343_4_83
chr10	8337150	8337327	844_3_3_8_227_4_85
chr10	8407326	8407370	858_2_2_7_72_2_90
chr10	8413972	8414025	860_3_0_3_90_2_92
chr10	8414965	8415034	861_2_0_2_140_5_100
chr10	8441604	8441641	867_2_0_2_76_4_100
chr10	8444512	8445127	869_2_0_2_658_9_88
chr10	8452920	8452966	871_2_0_2_94_4_100
chr10	8461506	8461557	873_2_0_2_104_4_100
chr10	8472872	8472930	877_2_0_2_109_5_98
chr10	8509873	8509928	880_3_0_3_112_2_100
chr10	8510664	8510700	881_3_2_9_74_4_100
chr10	8514447	8514482	883_3_2_5_72_4_100
chr10	8564607	8564694	887_2_0_2_108_4_86
chr10	8579452	8579494	890_2_1_3_86_3_100
chr10	8588207	8588244	892_3_0_3_69_5_94
chr10	8595343	8595399	893_2_0_2_114_4_100
chr10	8607495	8607630	894_5_0_5_179_4_88
chr10	8610985	8611010	896_2_1_7_52_4_100
chr10	8627241	8627481	898_3_0_3_181_4_86
chr10	8627641	8627681	899_3_0_3_82_5_100
chr10	8628811	8628866	900_4_0_4_112_2_100
chr10	8639593	8639655	902_2_1_3_81_2_83
chr10	8654376	8654418	906_5_1_6_86_2_100
chr10	8664212	8664241	907_2_1_5_53_2_93
chr10	8667502	8667558	908_2_0_2_59_6_85
chr10	8680790	8680833	910_3_0_3_79_3_95
chr10	8693506	8693538	911_2_2_6_57_2_93
chr10	8710036	8710091	912_2_0_2_103_4_96
chr10	8721263	8721418	913_4_1_5_219_4_86
chr10	8737360	8737407	914_4_1_5_87_2_95
chr10	8743731	8743809	916_3_0_3_95_2_84
chr10	8748739	8748781	917_3_0_3_86_2_100
chr10	8760462	8760496	919_2_1_3_70_4_100
chr10	8763344	8763419	921_2_0_2_138_4_94
chr10	8799724	8799748	926_2_2_4_50_2_100
chr10	8810114	8810156	927_2_0_2_86_2_100
chr10	8849938	8849975	933_2_0_2_67_2_94
chr10	8901672	8901720	938_2_0_2_98_2_100
chr10	8942840	8942906	943_2_1_3_74_5_86
chr10	8994940	8994982	948_4_1_7_86_4_100
chr10	9015305	9015366	949_2_1_5_61_8_85
chr10	9035381	9035420	951_3_0_3_64_4_89
chr10	9074651	9074700	955_2_0_2_93_2_95
chr10	9084422	9084464	957_3_0_3_86_2_100
chr10	9092255	9092283	959_4_1_5_58_2_100
chr10	9102956	9102991	960_2_1_4_54_2_88
chr10	9108998	9109118	961_3_0_3_90_4_70
chr10	9114197	9114236	963_4_0_4_80_2_100
chr10	9137768	9137810	965_2_0_2_86_2_100
chr10	9149498	9149562	966_2_0_2_121_4_96
chr10	9188134	9188175	972_3_0_3_75_2_95
chr10	9189077	9189126	973_3_1_4_93_2_95
chr10	9213036	9213068	979_2_1_3_66_2_100
chr10	9303896	9303922	986_2_1_3_54_3_100
chr10	9306731	9306768	987_2_1_3_76_2_100
chr10	9324491	9324527	989_2_0_2_74_2_100
chr10	9402827	9403045	999_2_1_3_184_4_78
chr10	9421526	9421571	1002_4_2_7_92_4_100
chr10	9447717	9447868	1003_2_1_3_133_3_76
chr10	9482467	9482492	1010_2_0_2_52_2_100
chr10	9520224	9520262	1012_3_0_3_78_2_100
chr10	9525185	9525223	1014_3_1_6_78_5_100
chr10	9626504	9626540	1025_2_0_2_74_2_100
chr10	9628561	9628608	1026_3_2_6_69_2_89
chr10	9635264	9635391	1027_3_0_3_121_5_92
chr10	9673945	9673979	1031_2_1_8_52_2_87
chr10	9689506	9689560	1032_4_2_12_101_4_96
chr10	9703171	9703223	1035_2_1_5_97_2_96
chr10	9712554	9712596	1036_2_1_3_61_4_85
chr10	9713320	9713367	1037_2_1_8_78_3_91
chr10	9738847	9738897	1040_3_2_10_102_4_100
chr10	9742632	9742661	1041_3_2_8_60_2_100
chr10	9743099	9743126	1042_4_2_8_56_2_100
chr10	9822033	9822063	1046_2_1_3_62_2_100
chr10	9823189	9823231	1047_3_0_3_68_2_90
chr10	9851858	9851884	1054_2_1_3_54_2_100
chr10	9858164	9858204	1055_3_0_3_73_2_94
chr10	9897409	9897439	1058_2_2_5_62_2_100
chr10	9940210	9940238	1065_4_1_5_58_2_100
chr10	9959413	9959444	1066_2_1_6_64_3_100
chr10	9960855	9960901	1067_2_0_2_67_4_86
chr10	9980118	9980155	1071_2_1_4_76_4_100
chr10	10084722	10084766	1077_2_1_4_72_2_90
chr10	10145659	10145705	1084_2_0_2_94_2_100
chr10	10148124	10148166	1085_3_0_3_86_2_100
chr10	10159098	10159137	1086_3_1_4_80_2_100
chr10	10234378	10234432	1093_2_2_9_53_5_82
chr10	10259422	10259472	1094_2_0_2_102_2_100
chr10	10259748	10259931	1095_2_1_3_103_4_70
chr10	10260536	10260565	1096_2_2_7_60_2_100
chr10	10298746	10298784	1103_2_1_3_60_2_89
chr10	10306288	10306323	1104_2_1_3_72_2_100
chr10	10333640	10333682	1105_3_0_3_68_2_92
chr10	10360324	10360367	1108_2_1_3_88_2_100
chr10	10415952	10415990	1112_2_0_2_55_5_83
chr10	10455131	10455174	1113_2_1_6_88_5_100
chr10	10456510	10456564	1114_5_2_10_110_4_100
chr10	10588239	10588284	1123_3_1_5_65_2_88
chr10	10659334	10659364	1130_2_1_5_62_3_100
chr10	10690099	10690130	1132_2_2_7_64_4_100
chr10	10698265	10698301	1133_2_1_4_74_2_100
chr10	10726362	10726397	1135_2_1_3_56_2_88
chr10	10813213	10813244	1137_2_0_2_64_2_100
chr10	10818321	10818368	1138_5_3_10_87_4_95
chr10	10835269	10835299	1140_2_0_2_62_2_100
chr10	10843875	10843924	1141_2_2_6_100_2_100
chr10	10862424	10862467	1144_3_2_5_88_4_100
chr10	10939609	10939651	1150_2_0_2_77_2_95
chr10	10972994	10973019	1154_2_1_5_52_3_100
chr10	11021247	11021275	1161_2_1_3_58_3_100
chr10	11036181	11036230	1162_4_0_4_100_3_100
chr10	11086373	11086415	1167_2_1_3_50_2_95
chr10	11188157	11188219	1175_2_0_2_90_4_94
chr10	11278935	11279065	1178_3_0_3_185_4_88
chr10	11293783	11293824	1180_2_0_2_84_2_100
chr10	11308570	11308612	1181_3_2_6_86_2_100
chr10	11435944	11435984	1191_2_0_2_82_2_100
chr10	11542630	11542660	1195_2_1_3_62_2_100
chr10	11623236	11623281	1202_2_0_2_92_2_100
chr10	11637457	11637503	1204_2_1_3_78_2_91
chr10	11642708	11642740	1205_3_0_3_59_2_93
chr10	11662821	11662913	1207_2_1_4_93_4_79
chr10	11699100	11699149	1210_2_1_5_73_2_91
chr10	11707013	11707047	1213_3_0_3_70_2_100
chr10	11710607	11710654	1214_3_2_5_96_3_100
chr10	11736234	11736325	1215_3_0_3_107_4_86
chr10	11747570	11747611	1218_2_1_3_66_3_89
chr10	11764594	11764707	1221_2_0_2_112_3_76
chr10	11824317	11824387	1228_2_0_2_79_5_78
chr10	11875662	11875730	1232_3_0_3_131_5_96
chr10	11958580	11958606	1238_3_3_8_54_2_100
chr10	11960158	11960193	1239_2_1_6_63_6_93
chr10	11974745	11974782	1241_2_0_2_76_4_100
chr10	11998739	11998769	1243_2_1_7_62_4_100
chr10	12002345	12002382	1245_2_0_2_51_6_84
chr10	12045333	12045360	1249_2_1_5_56_4_100
chr10	12089840	12089876	1251_2_1_4_74_3_100
chr10	12107554	12107587	1252_2_1_10_68_4_100
chr10	12154467	12154528	1256_2_1_3_97_4_90
chr10	12172373	12172484	1260_3_1_4_172_4_88
chr10	12185497	12185533	1262_3_1_4_74_2_100
chr10	12194506	12194535	1264_2_0_2_60_2_100
chr10	12196769	12196814	1265_2_1_4_92_4_100
chr10	12220958	12220985	1267_2_0_2_56_4_100
chr10	12253687	12253743	1269_3_1_5_105_4_96
chr10	12315284	12315321	1272_2_0_2_76_2_100
chr10	12318895	12318929	1274_2_0_2_70_5_100
chr10	12363272	12363312	1275_3_1_4_73_4_97
chr10	12373665	12373703	1276_2_0_2_78_2_100
chr10	12469343	12469470	1288_3_0_3_125_2_79
chr10	12473982	12474022	1289_4_0_4_82_2_100
chr10	12532097	12532196	1295_2_1_3_53_4_74
chr10	12616153	12616215	1305_2_1_13_99_4_89
chr10	12623848	12623894	1306_3_1_4_94_4_100
chr10	12670872	12670910	1312_3_1_4_60_2_89
chr10	12684901	12684929	1313_3_1_25_58_3_100
chr10	12687343	12687380	1314_3_1_19_67_2_94
chr10	12697432	12697495	1315_2_1_7_50_8_74
chr10	12706964	12707041	1317_2_0_2_54_6_79
chr10	12712549	12712604	1319_2_1_19_58_5_81
chr10	12739433	12739463	1321_3_1_21_62_4_100
chr10	12765747	12765788	1324_5_1_17_84_2_100
chr10	12773355	12773427	1326_2_0_2_128_2_94
chr10	12777028	12777099	1328_2_2_11_108_4_88
chr10	12796767	12796811	1329_4_2_11_90_2_100
chr10	12803510	12803563	1330_4_1_15_92_4_92
chr10	12832674	12832719	1335_2_2_23_85_4_95
chr10	12833057	12833132	1336_2_0_2_152_5_100
chr10	12869138	12869166	1337_2_1_3_58_3_100
chr10	12886603	12886631	1341_2_1_3_58_4_100
chr10	12912932	12912970	1344_3_1_5_78_2_100
chr10	12923013	12923049	1346_2_0_2_74_3_100
chr10	12960261	12960299	1347_3_1_5_78_2_100
chr10	12965423	12965462	1348_4_1_5_80_2_100
chr10	13042159	13042197	1353_3_1_4_71_2_94
chr10	13059286	13059329	1356_2_2_5_61_5_85
chr10	13122694	13122733	1360_2_0_2_80_2_100
chr10	13134945	13135005	1361_3_1_4_113_2_96
chr10	13172041	13172084	1364_2_0_2_88_2_100
chr10	13176249	13176299	1365_3_0_3_102_3_100
chr10	13185738	13185774	1368_2_1_3_56_2_88
chr10	13230032	13230066	1370_2_2_6_61_2_93
chr10	13242141	13242181	1371_2_2_4_82_4_100
chr10	13277589	13277631	1375_3_1_4_86_4_100
chr10	13309750	13309786	1378_3_0_3_74_2_100
chr10	13320039	13320069	1379_2_1_4_62_4_100
chr10	13324436	13324495	1380_5_2_7_104_4_93
chr10	13464553	13464581	1397_2_1_6_58_4_100
chr10	13515737	13515778	1400_5_3_10_84_2_100
chr10	13585719	13585744	1403_2_1_4_52_4_100
chr10	13625522	13625595	1408_3_0_3_141_2_97
chr10	13641539	13641571	1409_2_1_5_57_2_93
chr10	13788756	13788785	1417_3_0_3_60_2_100
chr10	13795766	13796066	1418_4_0_4_236_2_76
chr10	13816847	13816895	1421_2_1_4_98_4_100
chr10	13836574	13836607	1424_2_0_2_68_2_100
chr10	13846191	13846226	1426_2_0_2_72_2_100
chr10	13851216	13851258	1428_2_1_3_68_2_90
chr10	13860605	13860640	1431_2_1_3_63_2_94
chr10	13871565	13871596	1432_2_1_3_64_2_100
chr10	13886530	13886560	1434_2_0_2_53_4_92
chr10	13938020	13938067	1441_3_2_5_96_4_100
chr10	13938224	13938267	1442_4_1_5_88_2_100
chr10	13947393	13947472	1443_2_1_3_130_5_89
chr10	13963997	13964045	1448_4_1_5_98_2_100
chr10	13966110	13966247	1449_2_0_2_177_2_87
chr10	14078993	14079039	1461_3_1_5_94_5_100
chr10	14090168	14090216	1463_4_0_4_98_2_100
chr10	14130813	14130909	1470_5_2_8_176_5_96
chr10	14148014	14148048	1472_3_1_4_70_2_100
chr10	14192635	14192671	1477_2_2_7_74_5_100
chr10	14207865	14207908	1480_2_0_2_79_5_94
chr10	14216254	14216460	1483_2_0_2_109_4_68
chr10	14256540	14256581	1487_2_2_10_68_4_89
chr10	14256872	14256924	1488_4_3_9_97_2_96
chr10	14278161	14278194	1490_2_1_4_59_2_93
chr10	14281288	14281333	1491_3_2_5_92_4_100
chr10	14289692	14289724	1493_2_1_3_66_2_100
chr10	14302789	14302844	1496_4_1_5_103_2_96
chr10	14343947	14343992	1500_2_0_2_92_2_100
chr10	14355065	14355111	1502_2_1_5_76_2_91
chr10	14401345	14401373	1504_4_1_5_51_2_92
chr10	14420980	14421018	1506_2_0_2_51_4_94
chr10	14491865	14492015	1511_2_2_5_143_4_78
chr10	14554332	14554371	1518_3_1_4_80_2_100
chr10	14571903	14572017	1520_2_2_5_94_4_81
chr10	14574126	14574183	1521_3_2_5_71_2_89
chr10	14575710	14575753	1522_2_2_5_79_2_95
chr10	14599714	14599756	1523_2_1_3_86_2_100
chr10	14652239	14652275	1526_2_1_3_74_2_100
chr10	14685005	14685043	1527_4_1_6_69_2_94
chr10	14693490	14693534	1528_7_0_7_90_2_100
chr10	14711190	14711527	1530_2_0_2_246_2_72
chr10	14741445	14741472	1532_2_0_2_56_5_100
chr10	14786275	14786305	1535_4_0_4_62_2_100
chr10	14819772	14819805	1543_3_1_4_68_2_100
chr10	14841187	14841229	1545_3_1_4_86_4_100
chr10	14913468	14913555	1550_2_1_3_54_2_78
chr10	15053210	15053243	1558_2_0_2_59_3_93
chr10	15105269	15105316	1560_2_1_3_96_4_100
chr10	15108816	15108858	1561_2_1_3_52_5_89
chr10	15148606	15148661	1566_2_1_3_103_4_98
chr10	15176122	15176170	1569_2_1_3_89_2_95
chr10	15194180	15194222	1570_2_0_2_86_2_100
chr10	15209573	15209620	1573_2_0_2_78_4_95
chr10	15221256	15221301	1578_3_2_10_92_4_100
chr10	15241402	15241433	1582_2_1_3_64_4_100
chr10	15267877	15268020	1584_2_1_4_128_4_75
chr10	15276606	15276644	1585_3_0_3_78_4_100
chr10	15323039	15323079	1590_2_1_3_68_4_89
chr10	15345680	15345912	1591_2_0_2_291_4_83
chr10	15351042	15351077	1593_2_1_3_72_4_100
chr10	15381966	15381993	1595_2_1_4_56_4_100
chr10	15449205	15449239	1602_2_1_4_52_4_93
chr10	15471945	15472048	1606_2_1_3_199_4_98
chr10	15476977	15477003	1607_2_1_3_54_4_100
chr10	15478400	15478428	1608_2_0_2_58_2_100
chr10	15478911	15478959	1609_4_1_5_91_3_95
chr10	15480017	15480047	1610_2_2_6_53_2_93
chr10	15511798	15511945	1611_2_0_2_215_4_91
chr10	15559776	15559819	1618_2_1_6_70_2_90
chr10	15636724	15636755	1624_2_1_5_64_4_100
chr10	15643215	15643259	1625_3_0_3_81_2_95
chr10	15673411	15673455	1628_3_1_4_90_5_100
chr10	15690408	15690441	1630_2_0_2_59_2_93
chr10	15704579	15704615	1633_3_1_5_67_5_96
chr10	15717924	15717962	1634_2_1_4_78_2_100
chr10	15765268	15765349	1639_2_1_3_92_12_90
chr10	15776086	15776707	1641_2_0_2_160_2_64
chr10	15789958	15790002	1642_2_1_3_74_2_91
chr10	15822890	15822931	1647_3_1_4_84_3_100
chr10	16034423	16034463	1660_3_2_5_82_2_100
chr10	16060764	16060804	1661_2_1_4_82_2_100
chr10	16070920	16070944	1663_2_1_4_50_2_100
chr10	16080918	16080966	1664_3_1_4_98_2_100
chr10	16185636	16185678	1674_2_0_2_77_2_95
chr10	16233885	16233967	1676_4_1_5_102_4_82
chr10	16263400	16263494	1678_3_1_6_163_4_95
chr10	16338218	16338252	1680_2_1_3_52_6_89
chr10	16379163	16379418	1685_2_0_2_119_5_69
chr10	16474223	16474280	1691_3_1_4_109_4_96
chr10	16476410	16476445	1692_2_1_4_72_4_100
chr10	16482096	16482138	1693_2_1_4_86_4_100
chr10	16485789	16485858	1694_2_1_3_140_12_100
chr10	16502316	16502346	1697_2_1_5_55_4_92
chr10	16534200	16534226	1700_2_1_5_54_2_100
chr10	16534683	16534709	1701_2_2_6_54_6_100
chr10	16559264	16559306	1704_2_2_6_86_4_100
chr10	16619077	16619106	1708_2_1_4_60_4_100
chr10	16622128	16622177	1709_2_1_3_91_2_95
chr10	16664442	16664486	1712_2_0_2_90_2_100
chr10	16727868	16728067	1715_2_0_2_94_2_78
chr10	16730782	16730819	1716_3_1_5_76_4_100
chr10	16743293	16743334	1717_2_0_2_84_2_100
chr10	16765159	16765193	1720_2_0_2_56_2_88
chr10	16907634	16907679	1727_3_0_3_92_2_100
chr10	16944166	16944204	1733_2_0_2_69_2_94
chr10	16975401	16975428	1736_2_0_2_56_2_100
chr10	16983869	16983924	1738_2_1_3_69_2_85
chr10	17008815	17008855	1742_4_1_5_73_4_97
chr10	17090237	17090278	1749_2_1_3_70_2_90
chr10	17090341	17090373	1750_2_0_2_59_2_93
chr10	17095300	17095432	1752_2_1_4_62_2_65
chr10	17110232	17110268	1753_4_1_6_74_3_100
chr10	17165522	17165553	1754_3_1_4_64_4_100
chr10	17216968	17216997	1761_2_0_2_60_2_100
chr10	17227253	17227292	1762_5_0_5_73_5_94
chr10	17259180	17259216	1766_2_2_5_65_4_94
chr10	17268055	17268094	1768_3_0_3_80_4_100
chr10	17294135	17294167	1769_2_2_7_66_5_100
chr10	17365933	17366065	1777_5_2_7_184_4_86
chr10	17388654	17388719	1779_2_2_5_123_5_96
chr10	17389447	17389485	1780_2_0_2_51_2_83
chr10	17404092	17404129	1781_3_3_8_67_2_94
chr10	17406714	17406744	1782_4_1_5_62_2_100
chr10	17407402	17407490	1785_2_1_4_51_12_68
chr10	17443523	17443556	1790_2_1_3_68_2_100
chr10	17523310	17523336	1797_2_0_2_54_4_100
chr10	17602884	17602982	1803_3_0_3_168_4_91
chr10	17616652	17616764	1805_3_1_5_61_2_68
chr10	17836930	17836960	1825_2_0_2_62_4_100
chr10	17856804	17856840	1829_3_0_3_56_2_88
chr10	17901459	17901495	1831_3_1_4_74_2_100
chr10	17968300	17968355	1837_2_2_4_103_4_96
chr10	17976384	17976414	1840_2_0_2_55_4_92
chr10	18083897	18083943	1845_2_0_2_94_4_100
chr10	18097714	18097750	1847_2_0_2_74_2_100
chr10	18103019	18103053	1848_2_0_2_70_4_100
chr10	18148443	18148467	1852_3_1_4_50_2_100
chr10	18223302	18223332	1861_2_0_2_55_4_92
chr10	18281406	18281438	1863_2_1_3_59_7_96
chr10	18359534	18359586	1869_2_0_2_79_4_93
chr10	18365682	18365730	1870_2_0_2_98_2_100
chr10	18367590	18367620	1871_2_1_4_62_4_100
chr10	18436187	18436229	1878_4_0_4_86_2_100
chr10	18450432	18450471	1880_2_0_2_73_2_94
chr10	18457895	18457939	1881_4_1_5_90_2_100
chr10	18497433	18497465	1887_2_1_3_57_2_93
chr10	18503263	18503361	1888_2_0_2_94_4_80
chr10	18510498	18510566	1889_3_1_4_138_5_100
chr10	18528877	18528919	1892_3_1_4_86_2_100
chr10	18549046	18549168	1893_2_0_2_111_2_93
chr10	18617612	18617640	1897_2_2_4_58_2_100
chr10	18644268	18644307	1898_2_1_3_71_5_94
chr10	18645076	18645101	1899_2_1_9_52_6_100
chr10	18664720	18664770	1901_2_0_2_93_2_95
chr10	18687433	18687506	1905_3_0_3_139_2_97
chr10	18727603	18727650	1908_2_1_3_87_2_95
chr10	18761374	18761416	1910_2_1_5_68_2_95
chr10	18762809	18762849	1912_2_1_7_82_3_100
chr10	18771845	18771971	1913_2_0_2_164_2_88
chr10	18929877	18929934	1921_4_1_5_91_2_89
chr10	18940659	18940694	1922_3_1_6_63_2_94
chr10	19022793	19022834	1927_2_0_2_66_3_90
chr10	19033782	19034085	1930_2_0_2_187_4_79
chr10	19187081	19187119	1942_2_1_3_78_4_100
chr10	19209458	19209504	1944_2_0_2_78_3_91
chr10	19277735	19277778	1950_2_0_2_79_2_95
chr10	19330849	19330915	1952_2_0_2_71_4_93
chr10	19334013	19334052	1953_2_0_2_80_3_100
chr10	19341234	19341287	1954_2_1_3_108_4_100
chr10	19376291	19376320	1956_2_2_10_60_2_100
chr10	19454193	19454384	1962_2_1_3_165_4_91
chr10	19469462	19469507	1963_2_1_3_83_2_95
chr10	19477997	19478061	1964_3_2_6_103_4_90
chr10	19500358	19500393	1968_4_0_4_63_2_94
chr10	19514750	19514779	1971_2_0_2_60_2_100
chr10	19528737	19528778	1973_3_1_6_63_5_97
chr10	19566449	19566686	1977_2_0_2_86_2_63
chr10	19599743	19599787	1982_3_0_3_81_2_95
chr10	19670368	19670483	1994_3_0_3_88_2_82
chr10	19682804	19682841	1995_2_1_5_62_4_88
chr10	19687131	19687166	1997_2_1_3_72_2_100
chr10	19697801	19697857	1998_2_0_2_96_2_92
chr10	19775977	19776037	2002_2_0_2_104_2_93
chr10	19783336	19783411	2003_2_0_2_77_2_77
chr10	19783649	19783685	2004_3_0_3_74_2_100
chr10	19785686	19785725	2005_2_0_2_80_4_100
chr10	19792489	19792526	2007_2_0_2_76_2_100
chr10	19811588	19811634	2009_2_1_3_85_2_95
chr10	19859257	19859440	2013_2_0_2_119_2_68
chr10	19891233	19891308	2017_3_0_3_125_4_91
chr10	19897278	19897306	2018_2_0_2_58_3_100
chr10	19904419	19904457	2020_2_1_3_69_2_94
chr10	19910141	19910166	2022_2_1_4_52_4_100
chr10	19921664	19921725	2026_4_0_4_106_2_93
chr10	19984466	19984506	2029_3_0_3_82_2_100
chr10	19999002	19999045	2030_2_1_5_79_2_95
chr10	20021733	20021822	2032_2_1_3_67_2_72
chr10	20037255	20037290	2039_2_0_2_58_6_96
chr10	20048090	20048194	2041_3_0_3_138_2_86
chr10	20075067	20075095	2045_3_3_7_58_2_100
chr10	20084748	20084786	2046_6_2_8_62_2_89
chr10	20098363	20098696	2049_3_1_4_287_4_83
chr10	20121008	20121053	2050_2_2_8_83_3_95
chr10	20123298	20123322	2051_2_1_17_50_4_100
chr10	20147163	20147208	2054_3_1_11_92_2_100
chr10	20147967	20148010	2055_3_2_13_72_2_93
chr10	20185291	20185355	2059_3_1_15_103_2_90
chr10	20229910	20229951	2063_2_1_12_75_2_95
chr10	20239104	20239130	2064_2_1_15_54_2_100
chr10	20260888	20260915	2066_3_0_3_56_2_100
chr10	20302158	20302325	2069_2_1_3_68_2_70
chr10	20350610	20350648	2073_2_0_2_53_4_83
chr10	20380331	20380378	2077_4_1_5_96_2_100
chr10	20401313	20401507	2080_4_0_4_233_4_81
chr10	20411883	20411907	2081_2_1_3_50_4_100
chr10	20418105	20418150	2083_3_0_3_92_2_100
chr10	20427282	20427319	2085_2_0_2_67_2_94
chr10	20490960	20491131	2093_2_0_2_67_4_89
chr10	20518412	20518440	2096_3_1_4_58_2_100
chr10	20535785	20535825	2099_2_1_4_73_2_94
chr10	20567598	20567695	2103_2_1_4_79_2_85
chr10	20600068	20600100	2108_2_0_2_66_2_100
chr10	20613343	20613375	2109_3_2_5_66_2_100
chr10	20734234	20734297	2116_2_0_2_110_5_98
chr10	20798139	20798174	2124_2_1_7_63_2_94
chr10	20871856	20871887	2127_2_2_5_64_2_100
chr10	20903839	20903876	2130_3_1_4_76_3_100
chr10	20906937	20906972	2131_3_2_5_72_2_100
chr10	20996780	20996814	2136_2_1_4_70_2_100
chr10	21044494	21044533	2139_3_1_4_80_3_100
chr10	21054700	21054739	2140_2_0_2_71_2_94
chr10	21143535	21143575	2145_2_1_3_64_2_89
chr10	21197246	21197276	2147_2_1_5_62_2_100
chr10	21225419	21225452	2150_3_2_5_68_2_100
chr10	21276617	21276652	2152_2_1_3_72_2_100
chr10	21291939	21291982	2154_2_1_3_88_2_100
chr10	21352632	21352668	2157_2_0_2_56_4_91
chr10	21403731	21403757	2163_2_1_10_54_3_100
chr10	21421522	21421564	2164_3_2_7_86_3_100
chr10	21425424	21425463	2165_3_2_6_80_2_100
chr10	21515193	21515235	2172_2_0_2_86_2_100
chr10	21515924	21515964	2173_2_1_4_82_2_100
chr10	21525249	21525295	2175_2_1_3_85_4_95
chr10	21562441	21562877	2182_3_0_3_174_2_66
chr10	21562944	21562984	2183_2_1_5_82_4_100
chr10	21569831	21569881	2186_2_1_5_84_2_91
chr10	21570181	21570223	2187_3_2_5_86_4_100
chr10	21571140	21571172	2188_2_1_4_50_5_89
chr10	21634562	21634721	2193_2_1_3_222_4_85
chr10	21657131	21657155	2197_2_1_5_50_2_100
chr10	21672746	21672908	2198_3_0_3_215_4_87
chr10	21682971	21683013	2201_3_2_5_86_4_100
chr10	21700179	21700394	2203_3_1_4_53_4_80
chr10	21706982	21707021	2204_2_1_4_57_2_87
chr10	21744422	21744464	2207_2_1_3_86_2_100
chr10	21837458	21837506	2217_3_0_3_98_2_100
chr10	21849994	21850029	2222_2_0_2_63_2_94
chr10	21860637	21860671	2223_3_1_4_70_2_100
chr10	21929304	21929338	2230_2_2_6_70_2_100
chr10	21947965	21948004	2231_2_0_2_80_2_100
chr10	21979970	21980024	2233_2_1_3_101_5_98
chr10	22001104	22001145	2234_2_1_3_84_2_100
chr10	22007031	22007055	2235_2_1_4_50_5_100
chr10	22018482	22018524	2236_2_1_3_77_2_95
chr10	22134375	22134411	2245_3_0_3_74_2_100
chr10	22151374	22151426	2248_3_2_11_81_4_90
chr10	22181028	22181069	2249_2_0_2_84_2_100
chr10	22189630	22189672	2250_2_1_3_86_4_100
chr10	22212187	22212230	2252_3_1_4_88_2_100
chr10	22285755	22285789	2258_2_0_2_70_2_100
chr10	22347083	22347110	2260_4_0_4_56_2_100
chr10	22622852	22622890	2279_3_2_8_78_4_100
chr10	22629663	22629717	2280_2_1_3_76_2_87
chr10	22755800	22755837	2287_3_2_5_67_2_94
chr10	22792319	22792352	2289_2_1_5_59_2_93
chr10	22868822	22868881	2294_2_1_3_93_2_89
chr10	22932945	22932972	2299_2_0_2_56_2_100
chr10	22975855	22975906	2300_2_1_3_77_5_87
chr10	22992958	22993164	2302_3_0_3_252_2_83
chr10	22996801	22996851	2303_4_1_5_102_2_100
chr10	23000681	23000710	2304_2_0_2_60_2_100
chr10	23003718	23003748	2305_3_1_4_62_4_100
chr10	23012771	23012810	2307_3_2_6_80_2_100
chr10	23048734	23048776	2311_2_0_2_86_4_100
chr10	23071050	23071094	2315_2_2_4_58_5_88
chr10	23079825	23079883	2316_4_1_5_118_5_100
chr10	23097375	23097401	2317_2_1_3_54_2_100
chr10	23108994	23109037	2318_3_2_6_88_2_100
chr10	23147892	23147916	2321_3_1_5_50_4_100
chr10	23151036	23151082	2322_2_1_4_87_4_95
chr10	23158800	23158828	2323_2_0_2_58_2_100
chr10	23227260	23227309	2325_2_0_2_100_2_100
chr10	23315489	23315543	2329_2_1_6_65_5_86
chr10	23331470	23331547	2330_2_1_3_99_4_83
chr10	23349050	23349078	2334_2_1_4_58_5_100
chr10	23371306	23371339	2337_4_2_6_68_2_100
chr10	23377108	23377151	2338_2_1_3_88_2_100
chr10	23412081	23412108	2339_2_1_3_56_2_100
chr10	23418445	23418479	2341_2_1_5_52_2_87
chr10	23440721	23440899	2347_2_1_3_84_6_68
chr10	23463431	23463546	2350_4_1_5_166_4_86
chr10	23483554	23483747	2353_4_1_5_82_7_69
chr10	23518090	23518137	2356_3_1_7_78_2_91
chr10	23518422	23518453	2357_4_1_5_64_2_100
chr10	23519498	23519537	2358_3_1_5_80_2_100
chr10	23541714	23541759	2359_2_0_2_92_2_100
chr10	23626152	23626206	2365_2_0_2_83_5_88
chr10	23643419	23643463	2367_2_0_2_90_2_100
chr10	23702693	23702846	2376_3_1_4_160_4_86
chr10	23738389	23738427	2380_2_0_2_78_2_100
chr10	23758473	23758527	2387_2_0_2_110_2_100
chr10	23763651	23763677	2388_2_2_8_54_4_100
chr10	23778262	23778319	2391_3_0_3_116_4_100
chr10	23798894	23799059	2395_2_1_3_106_4_79
chr10	23804518	23804551	2397_3_0_3_59_4_96
chr10	23831989	23832037	2405_2_1_4_80_4_91
chr10	23847358	23847527	2407_2_0_2_155_4_81
chr10	23863012	23863058	2409_3_0_3_94_4_100
chr10	23884140	23884167	2411_2_1_6_56_5_100
chr10	23910845	23910877	2413_2_1_3_66_2_100
chr10	24020620	24020672	2415_5_1_6_106_2_100
chr10	24031602	24031644	2416_4_0_4_86_2_100
chr10	24125276	24125313	2424_2_1_3_69_4_94
chr10	24146898	24147006	2426_3_0_3_128_2_90
chr10	24150029	24150072	2428_3_1_4_79_2_95
chr10	24170763	24170820	2433_2_0_2_116_5_100
chr10	24193008	24193039	2434_2_1_3_64_3_100
chr10	24193449	24193487	2435_3_1_6_64_2_89
chr10	24256261	24256295	2441_2_1_6_70_2_100
chr10	24296835	24296871	2444_5_2_7_74_2_100
chr10	24311465	24311516	2445_3_0_3_104_2_100
chr10	24316539	24316580	2446_2_2_5_57_2_85
chr10	24337094	24337142	2450_2_0_2_98_4_100
chr10	24368720	24368783	2453_3_2_6_114_6_93
chr10	24403597	24403640	2456_2_0_2_70_3_90
chr10	24421826	24421889	2460_2_0_2_94_2_87
chr10	24427660	24427695	2461_3_1_4_72_2_100
chr10	24433994	24434028	2464_2_2_5_70_3_100
chr10	24452062	24452097	2466_2_1_4_63_2_94
chr10	24454258	24454299	2467_2_0_2_84_2_100
chr10	24496208	24496251	2468_2_1_3_70_2_90
chr10	24506194	24506233	2470_3_0_3_80_2_100
chr10	24522737	24522781	2472_2_0_2_90_2_100
chr10	24525072	24525107	2474_3_1_4_72_2_100
chr10	24536218	24536251	2475_3_0_3_68_2_100
chr10	24537310	24537337	2476_3_0_3_56_2_100
chr10	24556079	24556108	2478_2_0_2_51_3_92
chr10	24638286	24638314	2484_3_0_3_58_2_100
chr10	24652724	24652767	2487_2_1_3_88_2_100
chr10	24666526	24666597	2491_4_0_4_130_5_98
chr10	24683670	24683712	2492_2_2_4_68_8_91
chr10	24687976	24688020	2493_2_0_2_65_4_90
chr10	24698115	24698153	2494_3_0_3_78_2_100
chr10	24709550	24709589	2495_2_1_3_80_4_100
chr10	24729898	24729934	2498_2_1_5_74_2_100
chr10	24736193	24736231	2500_2_1_4_60_2_89
chr10	24749925	24749956	2501_2_2_7_55_4_93
chr10	24762241	24762278	2502_2_2_4_76_7_100
chr10	24796724	24796774	2508_3_1_5_75_2_87
chr10	24941792	24941819	2516_2_0_2_56_4_100
chr10	24951369	24951421	2517_6_0_6_106_2_100
chr10	25048034	25048065	2525_2_0_2_64_2_100
chr10	25052609	25052636	2526_2_0_2_56_3_100
chr10	25067062	25067099	2529_2_0_2_67_3_94
chr10	25086221	25086253	2532_3_0_3_66_2_100
chr10	25149063	25149185	2544_2_0_2_196_4_90
chr10	25158203	25158328	2545_2_0_2_195_4_90
chr10	25209749	25210024	2549_3_0_3_227_4_83
chr10	25224624	25224663	2551_2_0_2_80_2_100
chr10	25233197	25233229	2552_3_1_4_66_2_100
chr10	25263150	25263233	2556_2_0_2_123_3_89
chr10	25269972	25270004	2557_3_1_4_57_2_93
chr10	25286400	25286432	2561_3_0_3_66_4_100
chr10	25317595	25317662	2565_4_0_4_127_2_96
chr10	25349174	25349214	2567_5_2_9_82_6_100
chr10	25362761	25362812	2568_2_0_2_88_4_93
chr10	25383393	25383537	2570_3_0_3_222_4_89
chr10	25386316	25386364	2571_2_1_3_98_2_100
chr10	25466750	25466800	2578_2_0_2_102_2_100
chr10	25537494	25537540	2585_2_0_2_94_2_100
chr10	25614002	25614026	2590_5_0_5_50_2_100
chr10	25635952	25635987	2592_2_0_2_54_2_88
chr10	25643835	25643865	2594_2_1_3_53_2_93
chr10	25650582	25650613	2597_2_0_2_64_4_100
chr10	25677332	25677371	2601_4_0_4_80_2_100
chr10	25792331	25792374	2607_3_2_8_88_4_100
chr10	25807429	25807462	2608_2_1_6_68_2_100
chr10	25869881	25869913	2610_3_0_3_66_2_100
chr10	25936021	25936050	2616_3_0_3_60_2_100
chr10	25979770	25980090	2620_3_1_4_316_4_84
chr10	26004728	26004788	2622_2_1_6_65_5_80
chr10	26037861	26037913	2627_4_0_4_97_2_96
chr10	26042066	26042095	2628_2_1_3_60_4_100
chr10	26042361	26042406	2629_3_0_3_92_4_100
chr10	26056757	26056794	2632_3_1_4_76_5_100
chr10	26073276	26073321	2634_3_3_11_92_3_100
chr10	26073512	26073601	2635_4_3_7_135_4_95
chr10	26127480	26127518	2642_2_1_4_69_2_94
chr10	26150473	26150529	2644_3_1_4_96_2_96
chr10	26164937	26165003	2645_3_1_8_107_2_90
chr10	26205980	26206035	2648_3_2_5_112_4_100
chr10	26248120	26248151	2652_2_1_5_64_4_100
chr10	26272704	26272739	2653_3_2_6_72_2_100
chr10	26348147	26348205	2656_3_1_4_109_4_96
chr10	26372085	26372121	2659_3_1_4_74_2_100
chr10	26374302	26374351	2660_3_3_7_100_4_100
chr10	26378586	26378611	2661_3_0_3_52_4_100
chr10	26478965	26478992	2669_2_0_2_56_2_100
chr10	26547487	26547523	2673_2_0_2_74_2_100
chr10	26566934	26566983	2675_2_0_2_91_2_95
chr10	26570905	26570931	2676_2_1_4_54_4_100
chr10	26624444	26624483	2681_2_1_4_80_2_100
chr10	26641984	26642039	2683_4_0_4_112_2_100
chr10	26642705	26642740	2684_2_1_5_72_2_100
chr10	26660056	26660090	2687_2_1_3_61_2_93
chr10	26670729	26671137	2689_2_0_2_144_4_67
chr10	26682483	26682527	2692_4_0_4_90_2_100
chr10	26714590	26714631	2693_2_1_4_57_5_84
chr10	26724534	26724560	2695_2_2_6_54_2_100
chr10	26737980	26738020	2696_3_2_10_82_4_100
chr10	26761465	26761508	2698_2_0_2_81_5_95
chr10	26775790	26775837	2702_2_2_11_64_4_86
chr10	26801505	26801536	2705_2_0_2_64_4_100
chr10	26810762	26810803	2706_2_1_3_84_2_100
chr10	26891733	26891761	2717_2_1_13_58_4_100
chr10	26922499	26922535	2719_2_0_2_74_3_100
chr10	26981611	26981657	2725_2_1_3_85_3_95
chr10	26986236	26986276	2726_5_2_9_82_2_100
chr10	27008721	27008751	2730_4_0_4_62_4_100
chr10	27015882	27015912	2731_2_0_2_62_4_100
chr10	27017419	27017453	2732_3_0_3_70_5_100
chr10	27050359	27050385	2737_3_2_5_54_2_100
chr10	27140662	27140771	2743_2_0_2_91_10_73
chr10	27145922	27145955	2744_3_0_3_68_2_100
chr10	27219133	27219172	2751_6_3_11_80_2_100
chr10	27256747	27256797	2754_2_0_2_102_2_100
chr10	27274691	27274731	2758_2_1_7_64_4_94
chr10	27321395	27321443	2763_3_0_3_80_2_91
chr10	27352915	27352943	2764_2_0_2_58_2_100
chr10	27435694	27435861	2770_3_0_3_141_2_73
chr10	27465635	27465681	2773_3_0_3_94_4_100
chr10	27470537	27470583	2774_2_0_2_94_2_100
chr10	27512205	27512234	2779_2_2_11_60_3_100
chr10	27522050	27522107	2780_4_0_4_116_2_100
chr10	27523548	27523585	2781_4_2_9_76_3_100
chr10	27536222	27536249	2782_2_1_3_56_3_100
chr10	27555385	27555423	2785_2_0_2_78_2_100
chr10	27557727	27557751	2786_2_0_2_50_2_100
chr10	27572028	27572063	2789_2_0_2_54_2_94
chr10	27660628	27660656	2798_2_1_3_58_4_100
chr10	27662490	27662528	2799_2_1_3_78_4_100
chr10	27676135	27676330	2800_2_0_2_179_4_87
chr10	27677081	27677313	2801_2_0_2_324_4_87
chr10	27684941	27684983	2802_3_1_4_50_2_80
chr10	27687611	27687659	2803_3_1_5_89_4_95
chr10	27711730	27711757	2804_4_0_4_56_5_100
chr10	27771733	27771814	2810_2_1_3_74_12_85
chr10	27784890	27784923	2815_2_0_2_59_2_93
chr10	27889613	27889767	2818_2_0_2_157_2_94
chr10	27937448	27937497	2821_3_0_3_100_2_100
chr10	27939547	27939632	2822_2_1_4_66_3_75
chr10	27955579	27955628	2824_2_0_2_93_4_95
chr10	27985757	27985815	2826_2_0_2_118_2_100
chr10	27993994	27994023	2828_2_2_6_60_2_100
chr10	28010384	28010408	2830_2_1_3_50_4_100
chr10	28015275	28015383	2832_2_0_2_110_4_90
chr10	28019307	28019335	2833_2_0_2_58_5_100
chr10	28040311	28040530	2836_3_0_3_195_4_84
chr10	28073647	28073680	2838_3_0_3_68_2_100
chr10	28102962	28103003	2846_3_2_8_59_2_87
chr10	28111563	28111619	2847_2_1_5_96_5_92
chr10	28114309	28114358	2848_3_0_3_100_5_100
chr10	28156315	28156347	2850_5_1_6_66_2_100
chr10	28182301	28182329	2852_2_1_4_58_4_100
chr10	28211109	28211171	2857_2_1_3_126_4_100
chr10	28252881	28253010	2861_2_0_2_214_4_90
chr10	28283431	28283465	2862_4_1_5_70_4_100
chr10	28289249	28289296	2865_2_1_3_96_3_100
chr10	28299037	28299084	2866_2_1_4_96_4_100
chr10	28299906	28299945	2867_2_1_6_80_4_100
chr10	28322910	28322944	2871_3_1_5_70_2_100
chr10	28348323	28348361	2872_4_1_5_78_2_100
chr10	28363821	28363848	2874_3_1_5_56_3_100
chr10	28367385	28367422	2875_2_1_3_76_2_100
chr10	28391467	28391516	2878_2_0_2_100_2_100
chr10	28424130	28424158	2881_2_0_2_58_2_100
chr10	28437596	28437643	2882_2_1_6_78_5_90
chr10	28472785	28472838	2884_2_0_2_99_2_96
chr10	28505276	28505311	2887_2_1_3_72_5_100
chr10	28546463	28546501	2890_3_2_7_60_5_97
chr10	28561294	28561326	2891_3_1_4_66_2_100
chr10	28640695	28640726	2895_3_1_4_55_2_93
chr10	28661182	28661213	2898_3_0_3_64_2_100
chr10	28688519	28688581	2901_4_1_5_126_5_100
chr10	28688631	28688684	2902_2_1_4_108_5_100
chr10	28700201	28700243	2907_3_0_3_86_2_100
chr10	28772765	28772794	2916_2_1_3_60_4_100
chr10	28782337	28782369	2917_3_0_3_57_2_93
chr10	28783485	28783547	2918_2_0_2_126_4_100
chr10	28809046	28809080	2923_3_2_7_70_4_100
chr10	28817673	28817842	2927_2_0_2_238_4_88
chr10	28880720	28880754	2932_3_0_3_70_2_100
chr10	28932878	28932939	2935_3_0_3_88_2_86
chr10	29046936	29047032	2943_2_0_2_158_4_95
chr10	29062271	29062416	2946_3_1_5_217_4_89
chr10	29108438	29108464	2952_3_0_3_54_2_100
chr10	29126377	29126407	2954_2_1_3_62_4_100
chr10	29135468	29135498	2955_4_0_4_62_2_100
chr10	29150773	29150817	2957_2_1_4_90_4_100
chr10	29165134	29165366	2960_2_0_2_172_4_76
chr10	29192349	29192531	2963_2_0_2_87_8_70
chr10	29204332	29204366	2965_2_1_4_63_5_93
chr10	29240868	29240926	2970_3_0_3_118_5_100
chr10	29321238	29321282	2977_2_0_2_90_2_100
chr10	29332005	29332277	2978_2_0_2_390_5_87
chr10	29366832	29366869	2986_3_0_3_76_4_100
chr10	29389852	29389895	2989_3_2_6_88_4_100
chr10	29394510	29394573	2993_2_0_2_83_5_98
chr10	29426730	29426781	2994_4_1_5_77_2_88
chr10	29454619	29454701	2998_2_0_2_150_4_96
chr10	29462568	29462608	2999_2_1_4_82_4_100
chr10	29467738	29467782	3000_2_1_5_90_4_100
chr10	29513187	29513232	3003_4_0_4_74_2_93
chr10	29587558	29587601	3008_2_0_2_88_2_100
chr10	29591904	29591968	3009_3_1_6_80_8_83
chr10	29658607	29658650	3018_2_2_9_79_2_95
chr10	29663417	29663461	3020_2_1_3_63_2_95
chr10	29676554	29676582	3021_2_1_3_58_2_100
chr10	29703518	29703542	3024_2_0_2_50_2_100
chr10	29704311	29704350	3025_3_0_3_80_2_100
chr10	29712512	29712550	3027_4_1_6_78_2_100
chr10	29717927	29717966	3029_2_2_5_71_2_94
chr10	29759381	29759511	3030_2_0_2_142_4_82
chr10	29766862	29767090	3035_2_2_6_100_2_70
chr10	29768740	29768780	3036_3_1_5_73_2_94
chr10	29769243	29769268	3037_2_0_2_52_2_100
chr10	29774212	29774287	3038_2_0_2_116_2_89
chr10	29803530	29803580	3039_2_1_3_102_4_100
chr10	29810069	29810122	3040_2_1_3_81_2_88
chr10	29838266	29838315	3042_2_0_2_100_2_100
chr10	29911667	29911704	3047_2_0_2_76_3_100
chr10	29971333	29971403	3052_2_0_2_106_4_94
chr10	29980554	29980584	3055_2_0_2_62_2_100
chr10	30010342	30010377	3059_2_1_3_72_2_100
chr10	30042198	30042225	3064_3_1_4_56_2_100
chr10	30053306	30053340	3065_3_0_3_61_2_93
chr10	30076300	30076341	3067_5_0_5_84_2_100
chr10	30076647	30076677	3068_2_0_2_53_2_93
chr10	30083063	30083112	3070_2_1_8_50_7_76
chr10	30087991	30088050	3071_2_1_4_92_4_86
chr10	30099580	30099646	3072_3_0_3_134_3_100
chr10	30101880	30101945	3073_5_1_7_105_2_90
chr10	30118095	30118246	3075_2_0_2_79_4_67
chr10	30118348	30118396	3076_3_0_3_98_4_100
chr10	30121791	30121821	3078_2_1_3_62_4_100
chr10	30142754	30142800	3081_3_1_8_94_4_100
chr10	30151053	30151098	3082_2_1_4_58_2_82
chr10	30162598	30162709	3084_2_1_3_125_2_85
chr10	30201248	30201291	3086_2_1_3_79_4_95
chr10	30251150	30251251	3093_2_0_2_177_4_93
chr10	30253830	30253950	3094_4_0_4_68_6_72
chr10	30257250	30257326	3095_3_1_4_154_4_100
chr10	30274971	30274997	3096_2_1_3_54_4_100
chr10	30298859	30298890	3097_2_1_5_55_2_93
chr10	30318594	30318622	3100_2_1_8_58_5_100
chr10	30380183	30380243	3107_2_0_2_70_2_80
chr10	30412948	30413089	3112_2_2_7_70_4_69
chr10	30413717	30413810	3113_2_2_4_116_4_91
chr10	30418449	30418486	3115_4_1_5_76_2_100
chr10	30443762	30443823	3118_2_2_4_94_4_88
chr10	30469604	30469634	3122_2_1_4_62_4_100
chr10	30473727	30473761	3123_3_1_5_70_2_100
chr10	30496052	30496083	3124_4_1_7_64_4_100
chr10	30502441	30502478	3125_3_1_4_76_2_100
chr10	30512459	30512491	3126_2_2_4_57_2_93
chr10	30520291	30520377	3127_4_1_5_133_4_88
chr10	30533791	30533820	3128_2_1_3_60_4_100
chr10	30535842	30535885	3129_3_2_5_88_4_100
chr10	30543482	30543507	3130_3_0_3_52_2_100
chr10	30547428	30547463	3133_2_0_2_72_2_100
chr10	30548679	30548722	3134_2_1_4_61_2_85
chr10	30578632	30578675	3140_3_1_5_88_2_100
chr10	30588468	30588518	3142_2_0_2_102_2_100
chr10	30589928	30589966	3143_4_1_6_78_3_100
chr10	30590897	30590929	3144_2_2_12_66_4_100
chr10	30608249	30608303	3146_3_1_4_110_4_100
chr10	30613504	30613557	3147_2_1_3_101_2_96
chr10	30656435	30656478	3154_2_1_3_88_4_100
chr10	30667200	30667282	3155_2_0_2_102_5_80
chr10	30688280	30688319	3156_2_0_2_80_2_100
chr10	30696286	30696342	3158_3_0_3_114_2_100
chr10	30720129	30720167	3162_3_0_3_78_2_100
chr10	30741514	30741556	3164_3_0_3_63_5_94
chr10	30743993	30744063	3165_2_0_2_106_2_91
chr10	30747097	30747272	3166_3_1_4_213_4_82
chr10	30760146	30760197	3168_2_2_5_97_4_95
chr10	30777350	30777384	3171_2_1_3_70_3_100
chr10	30864789	30864832	3186_2_1_3_79_4_95
chr10	30873042	30873088	3188_3_1_5_76_2_91
chr10	30906498	30906526	3193_3_1_5_58_2_100
chr10	30940459	30940698	3195_2_0_2_200_4_86
chr10	30967441	30967483	3196_3_1_4_86_5_100
chr10	30977359	30977399	3198_2_1_3_82_3_100
chr10	30979794	30979829	3199_2_1_6_72_4_100
chr10	31008247	31008390	3202_2_1_3_126_4_83
chr10	31023187	31023227	3203_2_0_2_82_3_100
chr10	31035393	31035519	3205_3_1_4_93_10_89
chr10	31036094	31036161	3206_2_0_2_111_4_91
chr10	31044781	31045121	3209_2_0_2_379_4_87
chr10	31058098	31058130	3210_5_1_6_66_3_100
chr10	31090767	31090799	3213_4_1_5_66_2_100
chr10	31111389	31111432	3217_2_2_5_61_2_85
chr10	31123221	31123273	3218_2_2_7_92_4_92
chr10	31124137	31124183	3219_3_1_8_94_4_100
chr10	31152499	31152555	3222_3_1_4_107_3_96
chr10	31203050	31203098	3223_2_0_2_98_2_100
chr10	31272795	31272829	3226_2_1_3_70_4_100
chr10	31299041	31299095	3227_2_0_2_92_2_96
chr10	31383376	31383438	3231_3_1_8_126_5_100
chr10	31390634	31390662	3232_2_1_3_51_5_92
chr10	31417349	31417382	3236_2_0_2_68_4_100
chr10	31420803	31420872	3238_2_0_2_122_4_93
chr10	31494105	31494145	3243_2_1_3_82_2_100
chr10	31510652	31510685	3245_2_1_4_54_9_92
chr10	31521722	31521775	3246_3_2_6_83_4_88
chr10	31525068	31525108	3247_4_1_6_73_3_94
chr10	31573231	31573259	3249_2_1_3_58_3_100
chr10	31599349	31599391	3252_3_0_3_52_2_83
chr10	31602901	31602941	3253_2_2_8_82_4_100
chr10	31652900	31652931	3256_2_0_2_64_2_100
chr10	31720167	31720212	3259_2_0_2_92_2_100
chr10	31726095	31726137	3260_2_1_3_86_3_100
chr10	31781637	31781678	3262_2_0_2_84_2_100
chr10	31787248	31787300	3263_2_1_3_99_2_96
chr10	31788766	31788817	3264_4_1_5_104_2_100
chr10	31826860	31826909	3265_3_0_3_100_4_100
chr10	31856347	31856387	3266_3_1_4_82_2_100
chr10	31991709	31991738	3274_3_1_4_60_2_100
chr10	31999472	31999499	3275_2_1_3_56_2_100
chr10	32076064	32076101	3279_2_1_3_76_2_100
chr10	32080978	32081009	3280_4_1_8_64_2_100
chr10	32090705	32090789	3281_2_0_2_100_4_86
chr10	32121524	32121548	3285_2_2_6_50_2_100
chr10	32134583	32134619	3288_3_0_3_74_2_100
chr10	32149643	32149672	3290_2_0_2_53_2_93
chr10	32247250	32247294	3296_3_1_4_90_2_100
chr10	32260807	32260837	3298_2_1_7_62_4_100
chr10	32262142	32262175	3299_3_1_4_68_2_100
chr10	32262797	32262833	3300_4_1_5_74_2_100
chr10	32296120	32296161	3301_2_1_4_84_2_100
chr10	32297234	32297279	3302_3_2_5_92_4_100
chr10	32309014	32309151	3307_2_1_5_133_4_82
chr10	32392849	32392885	3310_3_1_4_74_2_100
chr10	32396834	32396860	3312_2_0_2_54_4_100
chr10	32444200	32444713	3315_2_0_2_476_3_81
chr10	32474401	32474443	3317_2_1_4_86_4_100
chr10	32486736	32486775	3318_2_1_4_53_5_94
chr10	32487712	32487737	3319_2_1_4_52_6_100
chr10	32560011	32560046	3329_2_1_5_63_3_93
chr10	32569918	32569973	3331_4_2_7_94_4_92
chr10	32575734	32575768	3332_2_1_3_52_2_87
chr10	32581446	32581510	3333_5_3_8_123_4_96
chr10	32584403	32584492	3334_3_1_4_109_4_86
chr10	32590240	32590286	3335_2_1_3_76_2_91
chr10	32635792	32635820	3338_3_2_5_58_2_100
chr10	32655997	32656029	3340_4_1_6_57_2_93
chr10	32695905	32695935	3341_3_0_3_53_4_92
chr10	32709029	32709124	3342_2_0_2_86_2_78
chr10	32724926	32724961	3344_4_2_6_56_4_88
chr10	32729951	32730050	3345_4_1_6_141_4_88
chr10	32862181	32862213	3356_4_1_5_66_2_100
chr10	32911041	32911074	3361_2_0_2_68_2_100
chr10	33002589	33002622	3365_3_0_3_68_2_100
chr10	33010673	33010719	3366_2_0_2_94_2_100
chr10	33157326	33157509	3372_2_0_2_269_3_89
chr10	33174703	33174753	3373_2_1_4_75_2_89
chr10	33179709	33179753	3374_7_0_7_90_2_100
chr10	33192821	33192846	3375_2_2_6_52_4_100
chr10	33203688	33203718	3377_2_1_4_62_2_100
chr10	33221283	33221331	3378_3_1_4_98_2_100
chr10	33268657	33268702	3382_3_0_3_92_4_100
chr10	33307197	33307239	3386_2_0_2_86_4_100
chr10	33336938	33337165	3388_2_0_2_285_5_83
chr10	33357116	33357305	3390_4_0_4_256_4_91
chr10	33398371	33398425	3394_3_1_4_101_4_96
chr10	33409177	33409225	3396_4_0_4_89_2_95
chr10	33511768	33511796	3404_3_1_5_58_2_100
chr10	33517845	33517871	3405_4_0_4_54_2_100
chr10	33635290	33635320	3416_2_2_4_62_2_100
chr10	33732573	33732597	3423_4_1_6_50_2_100
chr10	33737875	33737977	3424_4_2_7_192_4_96
chr10	33749503	33749672	3426_2_0_2_213_4_84
chr10	33762548	33762581	3427_2_1_5_50_2_87
chr10	33762857	33762902	3428_2_2_8_78_2_91
chr10	33767839	33768008	3429_2_0_2_192_4_83
chr10	33786145	33786189	3431_2_1_3_56_2_82
chr10	33810891	33811020	3433_2_0_2_170_4_86
chr10	33846456	33846498	3434_3_2_5_77_4_94
chr10	33866521	33866553	3436_4_1_5_66_2_100
chr10	33870037	33870070	3438_3_1_5_68_2_100
chr10	33904446	33904589	3443_3_1_4_142_4_79
chr10	33906893	33906931	3444_2_1_3_51_2_83
chr10	33925010	33925041	3446_2_1_3_64_4_100
chr10	33950745	33950793	3449_2_2_6_98_4_100
chr10	33959338	33959487	3450_2_0_2_257_4_94
chr10	33991347	33991389	3453_6_1_8_86_2_100
chr10	34000605	34000690	3454_3_1_4_129_2_88
chr10	34061854	34062154	3459_2_0_2_251_4_85
chr10	34093208	34093257	3465_3_0_3_75_2_90
chr10	34131957	34131999	3467_2_1_5_63_6_92
chr10	34169607	34169647	3474_2_0_2_64_2_89
chr10	34199891	34199942	3478_3_1_4_68_5_84
chr10	34208234	34208390	3480_3_0_3_202_4_84
chr10	34260062	34260123	3485_2_0_2_115_4_96
chr10	34262578	34262622	3486_3_1_5_72_2_90
chr10	34295455	34295605	3488_2_0_2_135_4_88
chr10	34305169	34305202	3489_2_1_6_50_3_93
chr10	34333375	34333405	3494_4_2_7_53_5_92
chr10	34347605	34347635	3499_3_1_4_62_2_100
chr10	34402828	34403067	3504_2_1_7_206_4_76
chr10	34413419	34413517	3505_2_1_3_146_4_87
chr10	34415304	34415504	3506_3_0_3_329_4_92
chr10	34428886	34428920	3507_2_1_3_52_2_90
chr10	34474124	34474156	3512_2_0_2_66_2_100
chr10	34484603	34484641	3513_4_1_5_78_2_100
chr10	34505882	34505989	3514_2_0_2_55_2_70
chr10	34514746	34514791	3516_4_1_5_92_5_100
chr10	34527388	34527440	3517_3_1_4_88_2_92
chr10	34556791	34556818	3518_2_0_2_56_2_100
chr10	34558596	34558621	3519_2_1_4_52_2_100
chr10	34574511	34574551	3521_3_2_8_82_5_100
chr10	34583472	34583513	3523_2_0_2_84_2_100
chr10	34590623	34590762	3524_3_0_3_163_4_88
chr10	34682644	34682697	3528_2_0_2_83_4_88
chr10	34698234	34698284	3530_2_1_3_93_4_95
chr10	34699742	34699781	3531_3_1_4_80_2_100
chr10	34734003	34734051	3535_4_0_4_80_2_91
chr10	34740667	34740714	3536_2_1_4_96_4_100
chr10	34740854	34740897	3537_2_0_2_88_2_100
chr10	34758488	34758537	3539_3_1_4_100_5_100
chr10	34796264	34796296	3544_2_2_7_66_2_100
chr10	34848751	34848818	3548_2_2_5_129_5_98
chr10	34902643	34902669	3551_2_1_3_54_4_100
chr10	34974095	34974154	3559_5_3_12_95_5_89
chr10	34986458	34986489	3560_2_0_2_55_4_96
chr10	35010665	35010703	3563_2_0_2_78_2_100
chr10	35013713	35013845	3564_4_1_5_131_2_92
chr10	35018869	35018896	3565_2_2_7_56_4_100
chr10	35054040	35054085	3569_2_1_3_92_2_100
chr10	35056813	35056841	3570_2_0_2_58_2_100
chr10	35065573	35065624	3571_2_1_6_77_4_95
chr10	35078965	35079005	3573_3_0_3_82_2_100
chr10	35098701	35098758	3576_2_0_2_62_12_78
chr10	35161500	35161665	3586_3_0_3_179_3_84
chr10	35163950	35163978	3587_2_1_4_58_6_100
chr10	35174312	35174377	3588_2_1_3_78_5_93
chr10	35178517	35178543	3590_4_0_4_54_3_100
chr10	35297729	35297772	3607_3_1_4_88_3_100
chr10	35319832	35319874	3609_3_0_3_86_4_100
chr10	35321174	35321217	3611_2_0_2_88_2_100
chr10	35338118	35338155	3613_3_3_9_69_2_94
chr10	35375826	35375871	3616_2_1_5_83_5_95
chr10	35404570	35404617	3618_4_1_5_96_2_100
chr10	35409368	35409414	3619_4_1_6_94_4_100
chr10	35448495	35448543	3620_3_2_7_98_4_100
chr10	35478824	35478873	3621_6_1_7_100_2_100
chr10	35513968	35514000	3623_2_1_4_66_4_100
chr10	35523836	35523862	3627_2_1_3_54_3_100
chr10	35591257	35591310	3634_2_2_9_108_5_100
chr10	35630874	35630911	3639_2_1_5_60_4_88
chr10	35636695	35636735	3641_2_0_2_82_2_100
chr10	35689195	35689238	3649_2_1_4_51_5_87
chr10	35794840	35794873	3656_2_0_2_68_2_100
chr10	35811684	35811735	3657_3_2_5_104_2_100
chr10	35833560	35833585	3659_2_0_2_52_3_100
chr10	35863934	35863966	3660_2_0_2_66_2_100
chr10	35915667	35915703	3665_3_1_5_74_2_100
chr10	35916289	35916357	3666_3_1_4_122_2_94
chr10	35919146	35919181	3667_3_0_3_72_3_100
chr10	35989241	35989270	3675_2_1_7_53_5_92
chr10	35991454	35991508	3676_2_1_4_92_4_92
chr10	35991649	35991675	3677_2_1_3_54_2_100
chr10	36014988	36015034	3681_2_0_2_94_4_100
chr10	36034006	36034055	3683_2_1_4_68_2_86
chr10	36044620	36044670	3686_2_2_5_66_2_85
chr10	36044727	36044787	3687_2_2_5_50_2_79
chr10	36044850	36044884	3688_2_1_3_61_2_93
chr10	36071786	36071903	3693_3_1_4_229_4_98
chr10	36093604	36093659	3694_3_1_4_112_3_100
chr10	36106650	36106708	3695_2_1_4_111_5_96
chr10	36143357	36143406	3698_2_1_3_100_2_100
chr10	36148065	36148275	3699_2_0_2_98_2_71
chr10	36201099	36201170	3704_6_2_10_128_4_95
chr10	36205793	36205825	3705_3_0_3_66_2_100
chr10	36227143	36227177	3709_4_1_8_70_2_100
chr10	36229542	36229581	3710_3_1_5_80_2_100
chr10	36286775	36286817	3712_2_0_2_86_2_100
chr10	36311948	36312000	3714_2_1_3_72_2_84
chr10	36399748	36399805	3720_3_2_5_71_2_84
chr10	36403959	36403992	3721_2_1_3_59_2_93
chr10	36495639	36495694	3726_3_1_4_103_2_96
chr10	36519140	36519288	3728_3_0_3_100_2_70
chr10	36554981	36555022	3729_2_1_4_54_4_82
chr10	36560362	36560425	3730_4_1_5_110_2_93
chr10	36637769	36637807	3737_2_2_4_60_4_88
chr10	36655129	36655176	3740_4_2_7_96_2_100
chr10	36655440	36655471	3741_2_0_2_55_2_93
chr10	36675749	36675777	3742_2_1_4_58_4_100
chr10	36676489	36676515	3744_2_2_5_54_4_100
chr10	36687029	36687059	3747_2_1_3_62_2_100
chr10	36692469	36692546	3748_3_1_4_149_5_97
chr10	36738513	36738539	3754_3_1_4_54_2_100
chr10	36751947	36751981	3756_2_0_2_70_2_100
chr10	36761523	36761572	3757_2_0_2_91_2_95
chr10	36764959	36765005	3758_2_0_2_85_2_95
chr10	36768698	36768786	3759_2_0_2_160_4_97
chr10	36822249	36822280	3763_4_1_5_64_2_100
chr10	36843043	36843069	3766_2_1_4_54_2_100
chr10	36855880	36855922	3768_2_0_2_56_6_87
chr10	36862729	36862761	3770_2_2_6_66_2_100
chr10	36965486	36965579	3779_2_2_4_107_4_86
chr10	36965986	36966032	3780_2_1_3_80_2_91
chr10	36979125	36979165	3783_3_0_3_82_2_100
chr10	36981590	36981616	3784_2_0_2_54_4_100
chr10	36989699	36989753	3788_2_1_4_58_3_81
chr10	36994718	36994749	3789_2_0_2_55_2_93
chr10	37058010	37058062	3796_2_1_3_70_2_86
chr10	37068990	37069032	3797_5_1_7_86_4_100
chr10	37141752	37141793	3807_2_0_2_84_2_100
chr10	37147941	37147967	3808_2_1_3_54_2_100
chr10	37157004	37157034	3809_2_0_2_62_4_100
chr10	37175757	37175818	3811_2_0_2_106_2_93
chr10	37179699	37179766	3812_4_1_5_113_4_91
chr10	37180523	37180565	3813_3_1_4_86_4_100
chr10	37180907	37180954	3814_3_0_3_96_2_100
chr10	37193441	37193490	3815_2_1_3_100_4_100
chr10	37209676	37209704	3816_2_1_5_51_5_96
chr10	37220129	37220167	3818_2_2_5_60_4_88
chr10	37229232	37229274	3819_3_0_3_77_2_95
chr10	37306556	37306601	3822_2_2_7_65_4_85
chr10	37310199	37310256	3823_3_1_4_107_2_96
chr10	37383620	37383805	3829_2_1_4_107_6_71
chr10	37397383	37397563	3830_2_0_2_281_4_96
chr10	37433464	37433496	3833_2_1_3_66_2_100
chr10	37440620	37440666	3834_2_0_2_76_2_91
chr10	37507948	37507998	3838_4_1_5_102_2_100
chr10	37548923	37548969	3839_2_0_2_87_2_95
chr10	37561589	37561628	3840_2_1_3_80_2_100
chr10	37626655	37626694	3844_2_1_3_80_2_100
chr10	37634671	37634795	3845_2_1_4_66_4_72
chr10	37640737	37640783	3846_2_1_3_76_5_90
chr10	37668980	37669019	3848_2_1_3_62_4_91
chr10	37770331	37770378	3856_2_1_3_87_4_97
chr10	37772585	37772616	3857_2_0_2_55_3_93
chr10	37775389	37775428	3858_5_0_5_80_2_100
chr10	37802996	37803067	3862_3_0_3_144_5_100
chr10	37803759	37803801	3863_3_1_4_86_4_100
chr10	37893818	37893858	3872_2_1_5_82_4_100
chr10	37894693	37894722	3873_2_1_3_60_2_100
chr10	37923485	37923518	3876_4_0_4_68_2_100
chr10	37941787	37941825	3877_2_0_2_78_2_100
chr10	37980729	37980781	3880_4_2_6_97_2_96
chr10	38165706	38165739	3885_3_1_5_68_2_100
chr10	38300565	38300607	3891_3_1_4_86_2_100
chr10	38400437	38400477	3897_3_0_3_73_2_94
chr10	38441665	38441760	3900_2_0_2_151_5_93
chr10	38444001	38444050	3901_2_1_3_100_2_100
chr10	38480175	38480221	3902_2_1_3_94_4_100
chr10	38493843	38493883	3903_2_2_4_73_2_94
chr10	38494840	38494873	3904_2_1_4_68_2_100
chr10	38529549	38529594	3908_2_0_2_92_4_100
chr10	38620328	38620371	3914_2_1_5_79_3_95
chr10	38620903	38620940	3915_3_2_8_67_2_94
chr10	38625906	38625936	3916_4_1_8_62_3_100
chr10	38656220	38656256	3919_2_2_6_74_2_100
chr10	38691882	38691929	3922_2_1_3_96_2_100
chr10	38767344	38767634	3927_6_3_10_387_5_85
chr10	38806191	38806238	3929_8_6_23_78_2_91
chr10	38990343	38990388	3951_2_2_10_83_6_95
chr10	39021104	39021137	3955_2_2_5_59_2_93
chr10	39045056	39045102	3958_4_0_4_94_2_100
chr10	39073397	39073426	3965_2_0_2_60_6_100
chr10	39094783	39094922	3968_3_0_3_108_2_76
chr10	39099070	39099121	3970_9_6_37_50_2_76
chr10	41703634	41703676	3974_3_3_61_50_10_77
chr10	41714059	41714267	3983_2_2_9_67_10_65
chr10	41937532	41937603	3994_4_4_27_60_4_79
chr10	41961599	41961993	3996_2_1_4_218_5_67
chr10	41986888	41986983	4004_2_1_4_65_10_70
chr10	41995976	41996015	4006_4_1_5_80_2_100
chr10	42006276	42006406	4007_3_0_3_163_2_82
chr10	42021960	42022017	4009_2_0_2_71_2_82
chr10	42024782	42024846	4010_2_1_3_78_4_84
chr10	42049491	42049606	4014_2_1_3_95_6_73
chr10	42070095	42070156	4017_4_2_7_124_2_100
chr10	42142845	42142892	4021_4_0_4_96_2_100
chr10	42280707	42280770	4029_5_2_9_119_2_96
chr10	42286747	42286788	4030_2_0_2_75_2_95
chr10	42313682	42313712	4031_2_1_3_55_4_92
chr10	42317862	42317900	4032_3_2_6_78_4_100
chr10	42341655	42341682	4036_3_1_4_56_3_100
chr10	42377758	42377802	4038_2_2_4_90_5_100
chr10	42442140	42442189	4042_2_0_2_82_4_91
chr10	42479275	42479322	4044_2_2_6_60_2_82
chr10	42623718	42623750	4053_2_2_5_59_4_93
chr10	42641692	42641734	4055_3_1_4_86_2_100
chr10	42656841	42656952	4057_2_1_3_194_4_92
chr10	42665135	42665172	4059_2_0_2_67_2_94
chr10	42667256	42667305	4060_3_1_4_100_3_100
chr10	42713380	42713420	4063_2_0_2_82_2_100
chr10	42725987	42726012	4064_2_0_2_52_4_100
chr10	42750718	42750752	4065_2_1_4_61_2_93
chr10	42761266	42761304	4066_3_1_7_57_5_97
chr10	42782595	42782695	4068_2_0_2_107_2_84
chr10	42782872	42783194	4069_2_0_2_172_2_68
chr10	42823201	42823237	4071_2_1_5_74_5_100
chr10	42853368	42853395	4075_2_2_7_56_6_100
chr10	42914968	42915014	4080_2_2_6_94_4_100
chr10	42923014	42923056	4081_2_0_2_86_2_100
chr10	42958948	42958991	4083_3_0_3_88_2_100
chr10	42984120	42984163	4084_2_1_3_79_2_95
chr10	43022846	43022898	4085_2_0_2_106_2_100
chr10	43120492	43120532	4095_2_0_2_64_6_91
chr10	43121203	43121231	4096_2_2_7_58_4_100
chr10	43238055	43238130	4102_2_0_2_138_6_94
chr10	43275223	43275269	4106_2_1_3_94_3_100
chr10	43295411	43295574	4108_4_0_4_190_4_89
chr10	43307886	43307923	4110_2_1_4_62_5_88
chr10	43353002	43353028	4113_2_2_5_54_5_100
chr10	43354794	43354864	4115_2_1_3_70_8_81
chr10	43376789	43376825	4118_2_1_3_65_4_93
chr10	43438000	43438025	4120_2_1_3_52_3_100
chr10	43441242	43441268	4121_2_0_2_54_4_100
chr10	43446078	43446113	4122_2_1_3_65_2_94
chr10	43453828	43453865	4123_2_0_2_76_2_100
chr10	43531752	43531897	4132_2_0_2_148_2_83
chr10	43545236	43545511	4133_2_1_3_353_3_85
chr10	43588898	43588931	4134_3_1_4_68_2_100
chr10	43609093	43609123	4137_4_2_7_53_2_93
chr10	43613627	43613661	4138_2_1_5_52_2_87
chr10	43622028	43622073	4140_3_1_4_83_2_95
chr10	43626256	43626282	4141_2_2_4_54_2_100
chr10	43656628	43656678	4144_4_0_4_102_2_100
chr10	43682827	43682870	4148_2_1_4_61_6_86
chr10	43686153	43686192	4149_4_1_5_80_2_100
chr10	43720921	43720956	4150_2_0_2_72_2_100
chr10	43726107	43726167	4151_4_0_4_122_2_100
chr10	43741122	43741174	4152_2_0_2_79_2_90
chr10	43760568	43760608	4153_3_0_3_73_2_94
chr10	43823806	43823833	4159_3_2_6_56_2_100
chr10	43960667	43960699	4164_3_3_6_66_2_100
chr10	43986746	43986785	4166_2_1_3_80_3_100
chr10	44012454	44012487	4169_3_0_3_68_5_100
chr10	44049644	44049686	4171_4_0_4_77_3_95
chr10	44136782	44136823	4174_4_1_6_84_2_100
chr10	44139669	44139989	4176_5_1_7_412_4_86
chr10	44166688	44166835	4178_3_0_3_152_4_77
chr10	44171233	44171259	4179_4_2_6_54_2_100
chr10	44219958	44219991	4184_3_1_4_68_2_100
chr10	44239305	44239331	4186_3_1_5_54_4_100
chr10	44239507	44239532	4187_2_2_5_52_4_100
chr10	44254323	44254365	4189_2_0_2_86_2_100
chr10	44258463	44258502	4190_2_1_3_66_4_89
chr10	44436679	44436717	4197_3_1_4_78_3_100
chr10	44464513	44464552	4200_4_1_6_80_2_100
chr10	44579733	44579793	4206_4_1_5_122_2_100
chr10	44603905	44604076	4208_2_1_5_146_2_74
chr10	44632780	44632812	4210_2_1_4_66_2_100
chr10	44654433	44654472	4213_2_1_4_80_4_100
chr10	44661695	44661726	4214_2_0_2_55_2_93
chr10	44675913	44675949	4217_2_0_2_65_2_94
chr10	44688232	44688294	4219_6_3_11_99_2_90
chr10	44691602	44691636	4220_3_2_6_70_2_100
chr10	44701792	44701855	4221_3_0_3_119_2_96
chr10	44728907	44728932	4224_2_0_2_52_2_100
chr10	44738751	44738827	4225_2_0_2_86_2_81
chr10	44770633	44770714	4231_3_1_4_88_4_77
chr10	44812273	44812321	4236_4_2_6_89_2_95
chr10	44844546	44844707	4238_2_1_6_70_7_67
chr10	44876745	44876784	4242_2_1_5_80_4_100
chr10	44944263	44944308	4248_2_1_8_83_4_95
chr10	44954803	44954889	4249_2_1_3_110_4_84
chr10	44960707	44960862	4250_2_2_7_83_6_66
chr10	44962428	44962457	4251_2_1_4_60_4_100
chr10	44965446	44965484	4252_2_1_3_78_3_100
chr10	45022069	45022103	4256_2_0_2_61_4_93
chr10	45074726	45074769	4259_2_0_2_88_6_100
chr10	45200288	45200312	4270_2_1_4_50_3_100
chr10	45352290	45352336	4278_2_2_4_94_3_100
chr10	45399581	45399622	4282_4_0_4_84_2_100
chr10	45471686	45471719	4286_2_0_2_59_5_96
chr10	45549814	45549840	4289_2_1_4_54_2_100
chr10	45565291	45565353	4291_2_2_4_74_2_85
chr10	45672584	45672622	4298_2_1_3_60_2_89
chr10	45711758	45711803	4317_2_0_2_83_2_95
chr10	45737648	45737681	4319_2_1_4_61_4_93
chr10	45737924	45737969	4320_5_1_6_92_2_100
chr10	45922874	45922918	4321_2_1_9_74_6_90
chr10	45956721	45956900	4326_2_0_2_172_4_76
chr10	46040348	46040374	4328_3_0_3_54_2_100
chr10	46112026	46112064	4335_2_0_2_69_2_94
chr10	46125677	46125717	4338_2_0_2_73_2_94
chr10	46170600	46170625	4345_2_1_9_52_6_100
chr10	46219090	46219151	4348_4_1_5_124_4_100
chr10	46288064	46288113	4354_2_1_3_93_4_95
chr10	46306636	46306675	4357_3_1_4_62_6_97
chr10	46315051	46315093	4358_4_2_10_86_5_100
chr10	46361080	46361186	4361_2_0_2_150_4_88
chr10	46380400	46380434	4364_2_2_8_63_4_93
chr10	46388886	46388942	4365_3_1_4_105_2_96
chr10	46403195	46403225	4367_2_0_2_62_5_100
chr10	46406726	46406776	4368_2_1_4_93_5_95
chr10	46432112	46432151	4370_3_0_3_71_2_94
chr10	46435026	46435059	4372_2_1_4_68_4_100
chr10	46437909	46437953	4373_4_1_5_90_2_100
chr10	46448752	46448790	4376_3_1_4_78_2_100
chr10	46481673	46481707	4381_3_1_4_70_4_100
chr10	46517833	46517892	4383_3_1_4_84_2_86
chr10	46534228	46534255	4385_4_1_5_56_2_100
chr10	46561641	46561673	4386_3_0_3_66_2_100
chr10	46567904	46567954	4387_4_1_6_84_2_91
chr10	46590812	46590899	4388_2_0_2_113_4_88
chr10	46685228	46685296	4401_2_2_6_75_4_88
chr10	46699912	46699964	4403_4_1_5_99_4_96
chr10	46714282	46714362	4404_2_1_11_56_9_66
chr10	46768862	46768915	4407_2_2_4_101_4_96
chr10	46789069	46789108	4411_3_1_4_62_6_97
chr10	47003832	47004380	4416_2_1_4_196_2_64
chr10	47025927	47025963	4419_2_2_6_67_3_94
chr10	47050120	47050151	4423_2_0_2_55_2_93
chr10	47073044	47073078	4427_2_0_2_70_4_100
chr10	47112618	47113224	4431_3_2_7_1155_6_97
chr10	47136706	47136752	4434_2_0_2_94_6_100
chr10	47206315	47206355	4443_4_1_6_73_3_94
chr10	47206706	47206753	4444_3_0_3_96_3_100
chr10	47220143	47220222	4446_2_0_2_97_4_86
chr10	47247371	47247547	4448_2_1_3_73_2_68
chr10	47459992	47460030	4453_2_2_4_62_5_88
chr10	47556099	47556133	4460_2_1_3_70_2_100
chr10	47805164	47805192	4466_2_2_5_58_9_100
chr10	47863677	47863717	4473_4_1_6_73_3_94
chr10	47981650	47981696	4482_4_0_4_94_2_100
chr10	48085430	48085464	4487_3_0_3_70_2_100
chr10	48104497	48104557	4488_3_1_4_86_2_86
chr10	48143039	48143087	4490_2_0_2_52_4_76
chr10	48310218	48310262	4496_2_1_9_74_6_90
chr10	48405970	48406043	4502_3_0_3_130_4_94
chr10	48496183	48496220	4509_2_1_6_58_2_88
chr10	48498581	48498619	4510_2_2_4_69_2_94
chr10	48552605	48552657	4518_2_0_2_88_2_92
chr10	48586952	48586988	4521_2_1_3_65_6_96
chr10	48594160	48594228	4522_2_2_7_75_4_88
chr10	48704801	48704843	4535_4_2_10_86_5_100
chr10	48881776	48881810	4538_3_2_5_61_3_93
chr10	48918635	48918677	4543_3_2_6_86_2_100
chr10	48919304	48919356	4544_4_1_6_97_2_96
chr10	48997788	48997822	4549_2_1_3_70_2_100
chr10	49030313	49030353	4551_2_0_2_82_2_100
chr10	49059937	49059971	4553_3_0_3_52_2_87
chr10	49078201	49078249	4554_2_1_4_98_4_100
chr10	49094258	49094394	4556_2_0_2_113_4_76
chr10	49165130	49165191	4563_3_1_5_115_2_96
chr10	49170018	49170044	4564_2_1_7_54_4_100
chr10	49245424	49245452	4568_2_1_4_58_4_100
chr10	49281967	49282007	4571_3_0_3_82_2_100
chr10	49291865	49291909	4572_4_0_4_90_2_100
chr10	49300046	49300097	4573_4_0_4_95_4_95
chr10	49456571	49456618	4580_3_0_3_78_2_91
chr10	49489840	49489958	4582_2_0_2_139_5_89
chr10	49559630	49559688	4591_2_0_2_64_2_85
chr10	49678722	49678784	4598_2_1_3_117_4_96
chr10	49718455	49718523	4601_2_1_4_77_2_86
chr10	49745223	49745272	4602_3_1_6_100_5_100
chr10	49806405	49806448	4606_3_2_6_88_2_100
chr10	49809133	49809181	4607_3_1_4_71_2_87
chr10	49825043	49825071	4608_3_2_5_58_2_100
chr10	49857587	49857720	4612_2_2_7_196_4_87
chr10	49883941	49883984	4615_2_0_2_88_2_100
chr10	49898737	49898803	4618_2_1_3_93_4_86
chr10	50026926	50026972	4628_3_1_5_78_2_91
chr10	50061405	50061429	4631_2_1_7_50_2_100
chr10	50070288	50070336	4633_2_1_5_98_2_100
chr10	50077620	50077659	4634_4_2_7_80_2_100
chr10	50077906	50077948	4635_2_0_2_77_2_95
chr10	50080474	50080554	4636_2_1_3_121_3_87
chr10	50087731	50087790	4637_2_1_3_120_5_100
chr10	50131665	50131761	4641_2_0_2_59_2_71
chr10	50188828	50188871	4643_2_1_4_79_3_95
chr10	50404138	50404214	4653_3_1_4_109_2_89
chr10	50424541	50424590	4655_2_1_4_84_5_91
chr10	50436993	50437043	4657_2_0_2_93_2_95
chr10	50517593	50517621	4663_2_0_2_58_2_100
chr10	50525793	50525862	4664_3_1_4_140_4_100
chr10	50526779	50526810	4665_2_1_4_64_2_100
chr10	50580278	50580310	4667_2_1_3_66_4_100
chr10	50587998	50588074	4668_5_0_5_127_2_92
chr10	50626795	50626837	4671_2_1_3_86_2_100
chr10	50642250	50642289	4672_2_1_3_80_2_100
chr10	50661621	50661677	4675_2_0_2_78_11_86
chr10	50724799	50724825	4678_2_1_6_54_2_100
chr10	50736384	50736423	4679_7_2_11_80_2_100
chr10	50743493	50743536	4681_2_0_2_88_2_100
chr10	50805356	50805473	4687_4_2_8_173_4_92
chr10	50926213	50926243	4693_3_0_3_53_2_93
chr10	50946547	50946581	4707_4_1_7_70_2_100
chr10	50991101	50991134	4711_2_1_4_61_4_93
chr10	50991377	50991426	4712_5_1_6_100_2_100
chr10	51129780	51129921	4722_2_0_2_68_4_64
chr10	51279004	51279035	4730_2_1_3_55_2_93
chr10	51343605	51343638	4734_2_1_4_61_4_93
chr10	51372858	51372901	4737_2_0_2_88_2_100
chr10	51409354	51409392	4755_3_2_6_78_2_100
chr10	51427758	51427791	4757_2_0_2_50_2_87
chr10	51446726	51446768	4759_2_1_6_68_3_90
chr10	51453114	51453155	4761_2_1_3_84_2_100
chr10	51520282	51520348	4765_2_0_2_73_2_83
chr10	51704532	51704565	4775_2_1_3_50_3_87
chr10	51760060	51760096	4778_2_1_3_60_5_93
chr10	51830163	51830219	4782_2_0_2_114_2_100
chr10	51847180	51847217	4783_2_1_7_76_5_100
chr10	51917747	51917797	4790_3_1_5_93_4_97
chr10	51941015	51941049	4793_2_2_5_70_2_100
chr10	52083494	52083533	4800_2_2_4_80_2_100
chr10	52113795	52113863	4803_2_1_5_51_8_69
chr10	52127166	52127215	4806_7_4_13_100_2_100
chr10	52168942	52168966	4809_2_1_4_50_4_100
chr10	52348729	52348764	4816_2_1_3_72_3_100
chr10	52364716	52364762	4817_2_0_2_85_2_95
chr10	52398085	52398113	4819_2_0_2_58_2_100
chr10	52410522	52410566	4821_2_0_2_90_2_100
chr10	52421077	52421109	4824_2_0_2_66_3_100
chr10	52432932	52432977	4825_2_1_3_92_3_100
chr10	52469999	52470038	4828_4_0_4_80_2_100
chr10	52508347	52508400	4831_2_2_6_94_4_92
chr10	52509446	52509470	4832_3_1_5_50_2_100
chr10	52543711	52543752	4837_3_1_4_84_2_100
chr10	52545170	52545201	4839_2_2_4_55_2_93
chr10	52602367	52602417	4845_2_0_2_102_4_100
chr10	52603178	52603218	4846_2_2_5_57_2_87
chr10	52616721	52616761	4848_3_2_6_73_2_94
chr10	52634134	52634167	4850_2_1_3_68_2_100
chr10	52759872	52759925	4857_3_1_5_101_4_96
chr10	52763907	52763958	4858_3_0_3_95_2_96
chr10	52779221	52779273	4860_2_2_4_79_2_88
chr10	52839993	52840057	4862_2_0_2_67_2_93
chr10	52841937	52841992	4863_2_0_2_85_2_88
chr10	52845677	52845728	4864_2_0_2_77_2_90
chr10	52850928	52850953	4865_2_1_3_52_4_100
chr10	53025394	53025424	4873_2_1_3_62_4_100
chr10	53032499	53032547	4874_3_1_4_98_2_100
chr10	53113085	53113116	4881_2_1_5_64_5_100
chr10	53118997	53119037	4882_2_1_4_75_4_94
chr10	53165621	53165652	4888_2_0_2_55_2_93
chr10	53173401	53173531	4890_3_1_4_128_2_76
chr10	53264415	53264553	4895_2_2_7_106_4_76
chr10	53270284	53270329	4896_2_1_3_92_4_100
chr10	53278386	53278434	4897_2_1_6_71_2_89
chr10	53378279	53378329	4902_2_2_4_75_2_91
chr10	53399768	53399817	4905_3_0_3_100_2_100
chr10	53536472	53536515	4913_2_0_2_88_3_100
chr10	53546931	53546967	4915_3_0_3_74_2_100
chr10	53579916	53579951	4917_2_0_2_72_3_100
chr10	53592985	53593014	4920_2_1_3_51_2_92
chr10	53594120	53594158	4921_2_2_4_60_4_94
chr10	53633840	53633874	4924_3_2_6_70_3_100
chr10	53654575	53654605	4925_2_0_2_62_2_100
chr10	53675516	53675570	4928_3_2_9_110_4_100
chr10	53678778	53678867	4930_2_1_3_103_5_79
chr10	53696808	53696840	4933_2_0_2_66_3_100
chr10	53734326	53734367	4936_5_1_6_84_2_100
chr10	53734674	53734717	4937_3_2_6_88_6_100
chr10	53739072	53739106	4938_2_1_5_61_2_93
chr10	53813474	53813510	4944_3_1_4_74_2_100
chr10	53828456	53828503	4946_2_1_4_66_5_84
chr10	53830851	53830884	4947_3_1_4_68_2_100
chr10	53922413	53922452	4951_2_1_4_71_4_94
chr10	53925945	53925989	4952_4_1_5_90_2_100
chr10	53927369	53927415	4953_3_1_5_85_5_97
chr10	53960818	53960848	4956_2_1_4_62_4_100
chr10	54053030	54053073	4962_2_2_4_79_5_94
chr10	54083888	54083926	4963_2_0_2_78_3_100
chr10	54101748	54101780	4967_2_1_6_66_6_100
chr10	54123033	54123073	4968_2_0_2_73_2_94
chr10	54126179	54126212	4969_2_0_2_68_4_100
chr10	54139283	54139338	4971_2_1_6_67_3_81
chr10	54251968	54251994	4975_2_2_5_54_2_100
chr10	54255156	54255182	4976_3_2_5_54_2_100
chr10	54258100	54258142	4977_3_1_4_86_2_100
chr10	54279053	54279097	4978_2_0_2_81_2_95
chr10	54310147	54310190	4980_3_0_3_88_2_100
chr10	54315313	54315363	4982_2_1_3_63_6_82
chr10	54336682	54336746	4984_3_0_3_51_4_89
chr10	54342916	54342947	4985_2_1_4_55_3_93
chr10	54364939	54364964	4987_2_2_6_52_3_100
chr10	54400776	54400802	4989_2_1_3_54_3_100
chr10	54419448	54419473	4990_2_2_4_52_4_100
chr10	54465771	54465809	4992_3_0_3_78_4_100
chr10	54480967	54481007	4993_2_0_2_82_2_100
chr10	54561445	54561483	4997_2_0_2_78_2_100
chr10	54667834	54668006	5002_2_1_4_107_12_72
chr10	54669336	54669366	5003_2_0_2_62_2_100
chr10	54730448	54730488	5005_3_1_4_82_2_100
chr10	54756319	54756375	5007_2_1_5_69_2_89
chr10	54786640	54786674	5012_2_2_6_70_2_100
chr10	54810918	54810963	5015_2_0_2_92_2_100
chr10	54839878	54839920	5018_2_0_2_86_2_100
chr10	54848714	54848860	5020_2_0_2_53_2_72
chr10	54896521	54896549	5025_2_1_3_58_2_100
chr10	54899540	54899571	5026_3_1_5_64_2_100
chr10	54983850	54983883	5028_3_1_4_68_2_100
chr10	54997572	54997663	5029_2_2_6_127_4_84
chr10	55043134	55043168	5031_2_0_2_70_2_100
chr10	55148915	55148953	5039_2_1_3_71_2_94
chr10	55267722	55267760	5044_2_0_2_78_4_100
chr10	55281438	55281489	5046_2_0_2_104_2_100
chr10	55307948	55307976	5050_3_0_3_58_2_100
chr10	55308057	55308167	5051_3_1_5_59_2_70
chr10	55318049	55318139	5053_2_1_3_83_2_75
chr10	55318431	55318470	5054_3_0_3_80_2_100
chr10	55348474	55348531	5057_3_1_5_107_2_96
chr10	55375604	55375648	5059_2_0_2_90_2_100
chr10	55420262	55420322	5064_2_1_4_68_11_79
chr10	55434163	55434198	5066_2_0_2_65_2_94
chr10	55527957	55527999	5069_2_1_4_86_2_100
chr10	55551763	55551823	5072_2_1_3_86_2_89
chr10	55612726	55612764	5077_2_0_2_53_6_86
chr10	55621833	55621993	5080_2_0_2_130_4_78
chr10	55624417	55624457	5081_2_0_2_82_4_100
chr10	55629337	55629364	5082_2_0_2_56_3_100
chr10	55637131	55637175	5084_3_0_3_81_2_95
chr10	55650592	55650649	5086_2_1_4_98_4_92
chr10	55663899	55663948	5087_2_0_2_91_2_95
chr10	55671897	55671954	5089_2_1_3_116_2_100
chr10	55686809	55686857	5091_4_1_5_89_4_95
chr10	55704383	55704423	5094_2_1_3_82_2_100
chr10	55736766	55736916	5095_3_0_3_176_2_94
chr10	55739087	55739122	5096_2_1_3_72_2_100
chr10	55746296	55746342	5099_5_1_6_94_2_100
chr10	55750951	55750975	5100_2_2_5_50_4_100
chr10	55761997	55762153	5101_2_0_2_115_2_69
chr10	55764449	55764480	5102_3_0_3_64_2_100
chr10	55810410	55810513	5105_4_0_4_100_2_82
chr10	55815867	55815909	5107_3_2_6_86_2_100
chr10	55820050	55820079	5108_2_1_4_60_5_100
chr10	55865769	55865817	5114_3_2_9_56_2_77
chr10	55879892	55879928	5116_3_0_3_58_2_88
chr10	55932992	55933031	5120_2_0_2_80_2_100
chr10	55942126	55942168	5121_2_1_3_86_2_100
chr10	55999806	55999846	5125_2_1_5_64_2_89
chr10	56007609	56007662	5128_3_2_5_99_4_96
chr10	56043260	56043305	5129_2_1_3_65_2_86
chr10	56064929	56064960	5132_2_1_3_64_4_100
chr10	56071345	56071373	5133_2_0_2_51_2_92
chr10	56085179	56085238	5135_2_1_3_97_2_91
chr10	56139360	56139394	5141_2_0_2_61_2_93
chr10	56156186	56156229	5146_2_0_2_88_2_100
chr10	56225989	56226099	5152_3_1_4_183_4_94
chr10	56227274	56227317	5153_2_1_4_88_2_100
chr10	56271934	56271970	5155_2_1_5_56_2_88
chr10	56300552	56300582	5159_2_1_5_62_8_100
chr10	56303462	56303503	5160_3_0_3_50_2_85
chr10	56314247	56314277	5162_4_1_6_62_2_100
chr10	56375091	56375161	5165_2_0_2_126_4_94
chr10	56395375	56395404	5166_3_0_3_60_2_100
chr10	56403824	56403883	5167_2_2_4_93_2_89
chr10	56438652	56438680	5168_2_2_5_58_6_100
chr10	56507165	56507326	5172_2_1_3_216_4_85
chr10	56528662	56528700	5174_4_0_4_78_2_100
chr10	56554930	56554960	5175_2_0_2_62_2_100
chr10	56560447	56560492	5176_3_0_3_92_2_100
chr10	56649647	56649678	5184_2_1_4_64_2_100
chr10	56652497	56652534	5185_2_0_2_76_2_100
chr10	56682991	56683036	5189_2_2_4_74_2_90
chr10	56748817	56748848	5191_2_2_4_55_2_93
chr10	56758680	56758729	5193_3_1_4_77_2_90
chr10	56760605	56760647	5194_3_2_5_68_2_90
chr10	56769057	56769082	5196_2_1_3_52_3_100
chr10	56779995	56780035	5198_2_1_3_82_2_100
chr10	56803851	56803890	5203_4_2_6_80_3_100
chr10	56808644	56808675	5204_4_2_6_64_2_100
chr10	56822741	56822782	5206_3_2_6_75_2_95
chr10	56831361	56831403	5208_3_0_3_86_2_100
chr10	56842646	56842686	5209_2_1_3_82_2_100
chr10	56845798	56845849	5211_2_1_4_79_4_87
chr10	56872222	56872266	5215_3_1_4_76_2_91
chr10	56880722	56880751	5216_2_0_2_60_2_100
chr10	56973906	56973945	5230_2_0_2_73_2_94
chr10	57012363	57012395	5235_2_0_2_66_2_100
chr10	57028280	57028334	5236_2_0_2_110_2_100
chr10	57038782	57038830	5237_2_0_2_71_2_91
chr10	57183141	57183221	5244_3_1_5_112_4_86
chr10	57199929	57199968	5248_2_1_4_80_3_100
chr10	57200440	57200469	5249_2_2_6_60_2_100
chr10	57225352	57225379	5253_3_1_4_56_2_100
chr10	57270908	57270946	5258_2_1_4_60_2_94
chr10	57289490	57289529	5259_2_0_2_80_2_100
chr10	57306473	57306540	5261_3_0_3_115_4_91
chr10	57357581	57357629	5266_2_1_3_98_2_100
chr10	57373337	57373387	5269_4_0_4_102_4_100
chr10	57387733	57387875	5270_2_0_2_192_4_85
chr10	57388180	57388214	5271_2_0_2_70_2_100
chr10	57394030	57394079	5272_4_2_7_84_2_92
chr10	57395790	57395826	5273_4_1_5_58_2_88
chr10	57439376	57439402	5279_2_0_2_54_2_100
chr10	57451281	57451322	5281_3_2_5_75_2_95
chr10	57472679	57472704	5282_3_0_3_52_2_100
chr10	57472969	57473002	5283_3_1_4_59_2_93
chr10	57501678	57501725	5286_2_1_3_62_2_85
chr10	57530357	57530396	5288_2_1_3_71_4_97
chr10	57538668	57538715	5290_2_1_5_89_4_95
chr10	57558162	57558201	5291_2_1_5_73_4_94
chr10	57563112	57563164	5292_3_1_4_88_2_92
chr10	57583114	57583149	5293_3_1_4_63_2_94
chr10	57591198	57591245	5295_2_1_3_87_2_95
chr10	57606830	57606856	5297_2_0_2_54_4_100
chr10	57622019	57622052	5299_2_1_4_68_4_100
chr10	57671391	57671435	5303_2_2_5_81_2_95
chr10	57673369	57673400	5305_2_0_2_57_2_93
chr10	57694063	57694106	5306_3_2_7_79_2_95
chr10	57699946	57699972	5307_3_1_4_54_2_100
chr10	57819858	57819909	5317_2_0_2_77_2_88
chr10	57846467	57846507	5321_3_1_4_82_2_100
chr10	57850878	57850927	5322_3_1_4_73_2_93
chr10	57910225	57910417	5329_3_1_4_320_4_94
chr10	57959777	57959821	5333_2_0_2_72_2_95
chr10	57972974	57973112	5334_2_0_2_87_2_69
chr10	58001589	58001631	5337_2_0_2_86_2_100
chr10	58050790	58050824	5340_3_0_3_70_4_100
chr10	58053582	58053631	5341_2_0_2_57_2_85
chr10	58085294	58085398	5344_2_0_2_158_4_90
chr10	58105223	58105325	5347_4_1_5_101_2_78
chr10	58158096	58158131	5349_4_0_4_72_2_100
chr10	58181363	58181418	5351_2_0_2_112_5_100
chr10	58200205	58200231	5352_2_1_5_54_2_100
chr10	58206967	58207013	5353_2_1_3_85_2_95
chr10	58242058	58242089	5356_2_0_2_55_2_93
chr10	58254699	58254727	5358_2_0_2_58_2_100
chr10	58267602	58267634	5359_4_3_9_66_2_100
chr10	58267769	58267807	5360_4_2_9_69_2_94
chr10	58313841	58313873	5365_2_0_2_57_4_96
chr10	58400603	58400643	5370_2_0_2_82_2_100
chr10	58409146	58409204	5371_5_2_7_100_4_92
chr10	58419399	58419424	5373_2_1_3_52_3_100
chr10	58557363	58557533	5381_3_0_3_108_4_88
chr10	58572499	58572543	5386_3_1_5_63_2_86
chr10	58640410	58640453	5392_3_1_4_79_2_95
chr10	58689863	58689889	5398_2_0_2_54_2_100
chr10	58732425	58732469	5400_3_0_3_90_2_100
chr10	58767536	58767586	5401_4_1_5_102_2_100
chr10	58828634	58828661	5405_2_0_2_56_2_100
chr10	58832408	58832457	5406_3_0_3_91_2_95
chr10	58918034	58918067	5409_4_1_6_68_3_100
chr10	58931386	58931420	5412_3_1_6_70_2_100
chr10	58939066	58939104	5413_2_0_2_62_4_89
chr10	58943799	58943842	5414_2_1_3_88_2_100
chr10	58972716	58972993	5415_2_0_2_186_4_79
chr10	58987875	58987910	5416_2_1_3_54_4_93
chr10	58994706	58994732	5417_2_0_2_54_2_100
chr10	58995490	58995614	5418_2_2_5_95_2_71
chr10	59054519	59054556	5423_2_0_2_76_2_100
chr10	59064366	59064395	5424_2_1_3_60_2_100
chr10	59076714	59076768	5426_2_2_5_82_12_82
chr10	59134068	59134118	5428_2_0_2_102_2_100
chr10	59134523	59134628	5429_2_2_4_95_2_79
chr10	59170645	59170687	5431_2_0_2_86_4_100
chr10	59249282	59249324	5436_2_1_3_59_4_89
chr10	59285267	59285355	5439_3_1_4_112_2_85
chr10	59291952	59291986	5440_3_1_4_61_2_93
chr10	59302710	59302740	5442_2_0_2_53_4_92
chr10	59378703	59378732	5450_2_0_2_60_4_100
chr10	59395688	59395716	5452_2_0_2_58_3_100
chr10	59425483	59425546	5453_2_0_2_119_4_96
chr10	59445919	59445962	5454_2_1_4_88_2_100
chr10	59502902	59502946	5458_2_1_3_81_3_95
chr10	59549617	59549669	5465_3_0_3_106_2_100
chr10	59566455	59566553	5467_2_1_3_72_2_83
chr10	59569008	59569077	5468_2_1_3_140_6_100
chr10	59584488	59584535	5471_3_0_3_87_2_95
chr10	59593959	59593997	5472_2_1_3_78_4_100
chr10	59689228	59689260	5480_2_1_6_66_4_100
chr10	59749763	59749805	5484_2_0_2_77_2_95
chr10	59864750	59864776	5489_4_2_6_54_4_100
chr10	59898023	59898072	5491_2_0_2_82_4_91
chr10	59899148	59899175	5492_2_1_3_56_2_100
chr10	59935187	59935232	5498_2_1_5_83_2_95
chr10	60013351	60013393	5501_2_2_4_86_2_100
chr10	60013822	60013866	5502_2_0_2_90_2_100
chr10	60037084	60037110	5505_3_1_4_54_4_100
chr10	60051670	60051736	5506_2_0_2_134_5_100
chr10	60062609	60062651	5507_2_1_3_77_4_94
chr10	60072433	60072488	5509_2_1_4_112_3_100
chr10	60162146	60162207	5515_2_0_2_124_2_100
chr10	60188698	60188742	5519_3_2_6_90_4_100
chr10	60199050	60199074	5522_2_2_8_50_2_100
chr10	60223932	60223976	5526_3_1_4_90_2_100
chr10	60322088	60322135	5530_4_1_8_69_2_89
chr10	60358280	60358307	5533_2_0_2_56_2_100
chr10	60413782	60413829	5536_2_0_2_82_2_91
chr10	60444548	60444586	5537_3_2_6_69_4_94
chr10	60456744	60456784	5538_2_0_2_82_3_100
chr10	60488415	60488468	5539_2_1_3_99_2_96
chr10	60500425	60500476	5541_4_0_4_104_2_100
chr10	60507486	60507541	5542_2_1_4_105_5_96
chr10	60538736	60538774	5545_2_1_3_60_2_94
chr10	60564956	60564999	5547_3_0_3_88_2_100
chr10	60609609	60609652	5550_3_0_3_88_2_100
chr10	60684343	60684387	5555_3_1_4_90_4_100
chr10	60699184	60699216	5557_2_1_5_66_2_100
chr10	60708589	60708625	5558_3_1_9_56_2_88
chr10	60716283	60716308	5559_2_1_3_52_2_100
chr10	60738120	60738392	5561_2_1_3_141_3_69
chr10	60746893	60746921	5562_2_1_3_58_2_100
chr10	60814632	60814671	5567_4_1_6_71_2_94
chr10	60818049	60818089	5568_3_1_4_73_2_94
chr10	60862117	60862171	5571_2_0_2_101_4_96
chr10	60886641	60886672	5573_3_1_4_64_2_100
chr10	60892747	60892840	5574_3_1_4_143_4_89
chr10	60945859	60946241	5581_2_1_4_336_2_78
chr10	60964393	60964456	5583_2_0_2_74_2_82
chr10	60978428	60978463	5584_4_1_6_72_2_100
chr10	61029769	61029795	5588_2_0_2_54_2_100
chr10	61036020	61036044	5589_4_2_6_50_2_100
chr10	61040839	61040879	5591_2_0_2_73_2_94
chr10	61043508	61043554	5592_5_0_5_85_2_95
chr10	61063277	61063322	5593_2_0_2_74_2_90
chr10	61127499	61127553	5601_2_1_7_67_4_82
chr10	61129666	61129708	5602_4_0_4_77_2_95
chr10	61151139	61151176	5606_5_2_7_76_2_100
chr10	61170541	61170571	5609_3_1_4_62_4_100
chr10	61188491	61188524	5612_2_1_4_54_4_87
chr10	61194439	61194464	5613_2_1_3_52_3_100
chr10	61210990	61211035	5616_4_1_6_92_4_100
chr10	61288955	61289001	5618_2_1_5_85_2_95
chr10	61303883	61303916	5620_2_0_2_59_2_93
chr10	61323380	61323432	5621_2_1_3_106_4_100
chr10	61359807	61359844	5623_2_0_2_76_2_100
chr10	61407014	61407048	5626_2_1_5_70_2_100
chr10	61440596	61440644	5627_2_1_3_98_2_100
chr10	61508939	61508990	5631_3_1_4_104_2_100
chr10	61519224	61519284	5632_2_0_2_104_2_93
chr10	61534122	61534195	5634_3_2_6_59_5_86
chr10	61587626	61587688	5636_2_0_2_99_2_93
chr10	61616893	61616936	5637_2_1_4_81_5_95
chr10	61669771	61670040	5639_3_1_5_201_12_73
chr10	61701854	61701891	5642_2_2_5_76_2_100
chr10	61718654	61718691	5643_2_1_4_76_2_100
chr10	61766329	61766362	5649_2_1_5_68_4_100
chr10	61787864	61787907	5650_2_0_2_79_2_95
chr10	61812562	61812590	5651_4_0_4_58_2_100
chr10	61829774	61829818	5654_2_1_3_90_2_100
chr10	62017925	62017965	5663_2_2_4_82_3_100
chr10	62021045	62021114	5664_4_1_6_99_4_87
chr10	62073265	62073308	5667_2_2_5_88_4_100
chr10	62078622	62078658	5668_2_2_4_65_6_96
chr10	62139040	62139102	5672_2_0_2_126_6_100
chr10	62144980	62145010	5674_4_2_7_62_2_100
chr10	62186670	62186700	5675_2_2_4_62_2_100
chr10	62192863	62192903	5676_3_1_4_64_2_89
chr10	62198819	62198861	5679_2_0_2_86_2_100
chr10	62271165	62271219	5683_3_1_4_103_5_96
chr10	62426829	62426869	5693_2_1_4_82_2_100
chr10	62505387	62505427	5696_3_1_6_82_2_100
chr10	62509003	62509043	5697_2_0_2_55_2_84
chr10	62544411	62544458	5698_2_1_5_96_4_100
chr10	62557918	62557951	5700_3_2_5_52_2_87
chr10	62558444	62558498	5701_3_1_4_85_2_88
chr10	62580112	62580140	5702_2_1_5_51_5_92
chr10	62600971	62601014	5704_2_0_2_88_2_100
chr10	62718415	62718446	5713_2_1_5_64_3_100
chr10	62747081	62747122	5714_3_0_3_84_2_100
chr10	62772724	62772750	5715_3_1_4_54_2_100
chr10	62777348	62777374	5716_2_1_5_54_2_100
chr10	62812818	62812851	5720_4_0_4_68_2_100
chr10	62821703	62821745	5722_3_1_4_86_3_100
chr10	62830678	62830712	5723_2_1_3_61_4_93
chr10	62886845	62886873	5728_2_1_5_58_2_100
chr10	62921364	62921469	5733_2_0_2_149_4_86
chr10	62955415	62955462	5735_2_1_4_87_3_95
chr10	62987668	62987692	5739_5_0_5_50_2_100
chr10	63013652	63013735	5742_2_1_3_154_6_95
chr10	63060642	63060667	5748_2_1_4_52_2_100
chr10	63061997	63062047	5749_3_1_5_102_4_100
chr10	63106833	63106858	5751_2_0_2_52_3_100
chr10	63109046	63109106	5752_5_2_8_108_6_92
chr10	63132992	63133033	5755_3_1_5_84_2_100
chr10	63140007	63140059	5756_3_0_3_97_2_96
chr10	63187449	63187489	5758_2_1_3_73_2_94
chr10	63202285	63202309	5761_3_1_9_50_2_100
chr10	63229495	63229523	5763_3_1_7_58_4_100
chr10	63261062	63261109	5766_3_0_3_96_2_100
chr10	63279018	63279056	5767_2_0_2_71_4_94
chr10	63291857	63291897	5768_3_2_6_82_2_100
chr10	63314477	63314514	5769_2_2_6_58_5_96
chr10	63323793	63323830	5770_2_1_5_69_2_94
chr10	63332439	63332483	5771_2_2_9_81_2_95
chr10	63360488	63360517	5773_3_1_4_60_4_100
chr10	63362155	63362193	5774_2_1_9_64_6_97
chr10	63368730	63368769	5775_3_0_3_80_2_100
chr10	63420807	63420838	5780_3_0_3_64_2_100
chr10	63422886	63422924	5781_3_1_5_69_2_94
chr10	63430588	63430654	5782_2_1_3_95_4_84
chr10	63437823	63437864	5784_2_1_3_77_2_95
chr10	63450795	63450834	5786_2_0_2_80_2_100
chr10	63537527	63537576	5794_2_0_2_73_3_89
chr10	63547549	63547583	5797_2_0_2_70_2_100
chr10	63553607	63553642	5799_2_1_5_54_4_87
chr10	63571530	63571570	5800_3_1_4_64_2_89
chr10	63599872	63599912	5802_3_0_3_82_2_100
chr10	63625325	63625438	5804_2_0_2_151_4_84
chr10	63722078	63722135	5808_2_0_2_102_2_93
chr10	63741020	63741096	5812_3_0_3_75_4_88
chr10	63769298	63769351	5813_3_0_3_101_4_96
[truncated: 104,246 more rows]
